# Supplementary material for: A rapid method to simultaneously separate bacterial and eukaryotic RNA during infections reveals increased intracellular expression of Staphylococcus aureus and Shigella flexneri virulence factors
Source: Microbiol Spectr. 2026 Apr 6;14(5):e03745-25. doi: 10.1128/spectrum.03745-25 (PMC13141877; doi:10.1128/spectrum.03745-25)
Supplement: Table S1 — S. aureus in infected macrophages versus S. aureus grown in broth culture. [file spectrum.03745-25-s0002.xls]

## Sheet: forxls
Table S1 S. aureus in infected macrophages versus S. aureus grown in broth culture (values higher than 1 in the Log2FoldChange column indicate genes induced inside macrophages compared to genes grown in broth culture)
sym	gene_biotype	log2FoldChange	padj	pvalue
vraX	protein_coding	11.0533	0.000681669	4.85865e-07
NHB12_RS00145	protein_coding	9.385	1	0.0504059
NHB12_RS05835	protein_coding	9.36367	0.00469908	1.00479e-05
bstA	protein_coding	8.68068	1	0.070787
NHB12_RS02245	protein_coding	8.18703	0.00168712	2.40501e-06
dapD	protein_coding	8.08835	1	0.0929356
rarD	protein_coding	7.31389	1	0.130339
NHB12_RS02255	protein_coding	7.09537	1	0.142886
yidD	protein_coding	6.83762	1	0.158937
NHB12_RS12385	protein_coding	6.83762	1	0.158937
msaA	protein_coding	6.83762	1	0.158937
recG	protein_coding	6.52328	1	0.180459
isaB	protein_coding	6.52328	1	0.180459
hisC	protein_coding	6.52328	1	0.180459
NHB12_RS04325	protein_coding	6.52328	1	0.180459
NHB12_RS08840	protein_coding	6.52328	1	0.180459
NHB12_RS02525	protein_coding	6.52328	1	0.180459
NHB12_RS13315	protein_coding	6.52328	1	0.180459
hpf	protein_coding	6.52328	1	0.180459
NHB12_RS13145	pseudogene	6.12029	1	0.21141
acsA	protein_coding	6.12029	1	0.21141
NHB12_RS08985	protein_coding	6.12029	1	0.21141
pruA	protein_coding	6.12029	1	0.21141
NHB12_RS13835	protein_coding	6.12029	1	0.21141
sprA1	protein_coding	6.12029	1	0.21141
NHB12_RS00350	protein_coding	6.12027	1	0.211412
NHB12_RS09920	tRNA	6.12027	1	0.211412
NHB12_RS05495	protein_coding	5.97743	1	0.0788559
NHB12_RS05060	protein_coding	5.59545	1	0.250926
NHB12_RS06470	protein_coding	5.59484	1	0.2542
mvk	protein_coding	5.59428	1	0.257316
NHB12_RS04715	protein_coding	5.59428	1	0.257316
NHB12_RS08510	protein_coding	5.59428	1	0.257316
NHB12_RS09245	protein_coding	5.59428	1	0.257316
NHB12_RS11600	protein_coding	5.59428	1	0.257316
NHB12_RS12955	protein_coding	5.59428	1	0.257316
NHB12_RS13415	protein_coding	5.59428	1	0.257316
mraZ	protein_coding	5.59428	1	0.257316
NHB12_RS01965	protein_coding	5.59428	1	0.257316
NHB12_RS00675	protein_coding	5.59428	1	0.257316
opp3b	protein_coding	5.55281	1	0.26101
NHB12_RS11165	protein_coding	5.41775	1	0.240544
NHB12_RS02250	protein_coding	5.34997	1	0.0722939
cmk	protein_coding	5.20574	1	0.282716
NHB12_RS05840	protein_coding	5.02467	1	0.0784382
NHB12_RS10045	protein_coding	4.94322	1	0.247275
NHB12_RS13410	protein_coding	4.94303	1	0.249737
NHB12_RS09655	protein_coding	4.94142	1	0.272289
NHB12_RS01540	protein_coding	4.94114	1	0.276494
purL	protein_coding	4.94114	1	0.276494
NHB12_RS13400	protein_coding	4.94114	1	0.276494
NHB12_RS14460	protein_coding	4.94077	1	0.282229
NHB12_RS12660	protein_coding	4.94063	1	0.284408
ribD	protein_coding	4.93941	1	0.304418
NHB12_RS09730	protein_coding	4.8027	1	0.324346
NHB12_RS12935	protein_coding	4.51461	1	0.347658
NHB12_RS05360	protein_coding	4.20295	1	0.0453081
hld	protein_coding	4.18453	1	0.0115847
NHB12_RS11350	protein_coding	4.05992	1	0.324785
NHB12_RS08505	protein_coding	4.00435	1	0.110173
NHB12_RS08920	protein_coding	4.00003	1	0.0656323
veg	protein_coding	3.98207	1	0.0457655
NHB12_RS04335	protein_coding	3.8943	1	0.402337
NHB12_RS04790	protein_coding	3.85525	1	0.413565
NHB12_RS05825	protein_coding	3.74637	1	0.289208
bshC	protein_coding	3.62112	1	0.410143
NHB12_RS04260	protein_coding	3.61228	1	0.0788635
NHB12_RS09120	protein_coding	3.4722	1	0.456571
NHB12_RS08345	protein_coding	3.47219	1	0.456573
NHB12_RS11265	protein_coding	3.28089	1	0.476005
NHB12_RS04770	protein_coding	3.2727	1	0.334363
sarA	protein_coding	3.15844	1	0.325982
NHB12_RS11635	protein_coding	3.1442	1	0.482901
sdhA	protein_coding	3.01767	1	0.530474
tmk	protein_coding	3.01766	1	0.531894
folD	protein_coding	2.96586	1	0.528547
NHB12_RS08845	protein_coding	2.87036	1	0.539283
NHB12_RS03425	protein_coding	2.87036	1	0.539283
NHB12_RS03255	protein_coding	2.84585	1	0.491084
ygs	protein_coding	2.82187	1	0.551984
rpsI	protein_coding	2.75595	1	0.398013
sucD	protein_coding	2.61254	1	0.574481
NHB12_RS05195	protein_coding	2.54854	1	0.583684
srrA	protein_coding	2.54624	1	0.583028
NHB12_RS02370	protein_coding	2.41532	1	0.6046
NHB12_RS13850	protein_coding	2.41532	1	0.6046
floA	protein_coding	2.41532	1	0.6046
spxA	protein_coding	2.3598	1	0.346173
NHB12_RS14095	protein_coding	2.35658	1	0.596879
NHB12_RS04255	protein_coding	2.35491	1	0.588168
NHB12_RS10345	protein_coding	2.29261	1	0.394466
NHB12_RS02885	protein_coding	2.28264	1	0.355474
ftsW	protein_coding	2.27185	1	0.321487
NHB12_RS13355	protein_coding	2.26603	1	0.305884
NHB12_RS09775	tRNA	2.25907	1	0.289236
sak	protein_coding	2.25907	1	0.289236
NHB12_RS00090	tRNA	2.24809	1	0.266632
lytM	protein_coding	2.24809	1	0.266632
NHB12_RS01710	protein_coding	2.24809	1	0.266632
NHB12_RS01725	protein_coding	2.24809	1	0.266632
NHB12_RS04585	protein_coding	2.24809	1	0.266632
NHB12_RS05385	protein_coding	2.24809	1	0.266632
NHB12_RS05675	protein_coding	2.24809	1	0.266632
NHB12_RS07310	protein_coding	2.24809	1	0.266632
NHB12_RS08180	protein_coding	2.24809	1	0.266632
ytpR	protein_coding	2.24809	1	0.266632
NHB12_RS09660	protein_coding	2.24809	1	0.266632
NHB12_RS09810	tRNA	2.24809	1	0.266632
NHB12_RS11205	protein_coding	2.24809	1	0.266632
NHB12_RS14005	protein_coding	2.24809	1	0.266632
NHB12_RS14620	protein_coding	2.24809	1	0.266632
NHB12_RS01955	protein_coding	2.17615	1	0.640515
NHB12_RS12995	protein_coding	2.12097	1	0.647268
NHB12_RS12605	protein_coding	2.07076	1	0.653754
gltB	protein_coding	2.04217	1	0.459778
tkt	protein_coding	1.80225	1	0.535728
NHB12_RS12260	protein_coding	1.65673	1	0.722992
mreD	protein_coding	1.59038	1	0.664911
rocF	protein_coding	1.56418	1	0.737807
NHB12_RS03605	protein_coding	1.54911	1	0.61382
NHB12_RS06295	protein_coding	1.54911	1	0.61382
NHB12_RS11070	protein_coding	1.5313	1	0.595528
norA	protein_coding	1.50766	1	0.57398
NHB12_RS12025	protein_coding	1.50766	1	0.57398
gcvH	protein_coding	1.48692	1	0.567581
NHB12_RS01525	protein_coding	1.48612	1	0.556725
NHB12_RS02975	protein_coding	1.47721	1	0.75183
NHB12_RS14540	protein_coding	1.45727	1	0.536617
NHB12_RS01450	protein_coding	1.39472	1	0.502786
hpt	protein_coding	1.39472	1	0.502786
mnhD2	protein_coding	1.39472	1	0.502786
NHB12_RS05160	protein_coding	1.39472	1	0.502786
NHB12_RS06045	protein_coding	1.39472	1	0.502786
rnpM	protein_coding	1.39472	1	0.502786
sucB	protein_coding	1.39472	1	0.502786
ruvB	protein_coding	1.39472	1	0.502786
ligA	protein_coding	1.39472	1	0.502786
NHB12_RS10285	protein_coding	1.39472	1	0.502786
NHB12_RS13505	protein_coding	1.39472	1	0.502786
NHB12_RS13770	protein_coding	1.39472	1	0.502786
NHB12_RS14320	protein_coding	1.39472	1	0.502786
NHB12_RS04755	protein_coding	1.3794	1	0.757177
lexA	protein_coding	1.3083	1	0.78323
rpoD	protein_coding	1.27783	1	0.76372
groL	protein_coding	1.10705	1	0.812495
NHB12_RS05040	protein_coding	1.02927	1	0.771405
NHB12_RS09590	tRNA	1.01667	1	0.757526
NHB12_RS08645	protein_coding	1.00095	1	0.74251
mnhG1	protein_coding	0.996455	1	0.738623
NHB12_RS01210	protein_coding	0.991489	1	0.734518
NHB12_RS08790	protein_coding	0.990543	1	0.733765
NHB12_RS02375	tRNA	0.984249	1	0.728876
mvaD	protein_coding	0.976957	1	0.723551
NHB12_RS01795	protein_coding	0.971144	1	0.719576
NHB12_RS11580	protein_coding	0.958982	1	0.711909
rplI	protein_coding	0.921649	1	0.693236
NHB12_RS00370	protein_coding	0.921649	1	0.693236
NHB12_RS00385	protein_coding	0.921649	1	0.693236
NHB12_RS03250	protein_coding	0.921649	1	0.693236
tagH	protein_coding	0.921649	1	0.693236
seq	protein_coding	0.921649	1	0.693236
NHB12_RS05005	protein_coding	0.921649	1	0.693236
qoxD	protein_coding	0.921649	1	0.693236
NHB12_RS06065	protein_coding	0.921649	1	0.693236
NHB12_RS07825	protein_coding	0.921649	1	0.693236
NHB12_RS07985	protein_coding	0.921649	1	0.693236
NHB12_RS08460	protein_coding	0.921649	1	0.693236
NHB12_RS09115	protein_coding	0.921649	1	0.693236
NHB12_RS09175	protein_coding	0.921649	1	0.693236
NHB12_RS09895	tRNA	0.921649	1	0.693236
NHB12_RS11830	protein_coding	0.921649	1	0.693236
nreB	protein_coding	0.921649	1	0.693236
NHB12_RS13075	protein_coding	0.921649	1	0.693236
menH	protein_coding	0.846261	1	0.756023
NHB12_RS08900	protein_coding	0.826624	1	0.861741
NHB12_RS00935	protein_coding	0.826624	1	0.861741
uvrA	protein_coding	0.799328	1	0.802661
ccpA	protein_coding	0.790264	1	0.844282
NHB12_RS13480	protein_coding	0.644305	1	0.870792
NHB12_RS01865	protein_coding	0.641585	1	0.867959
NHB12_RS07155	protein_coding	0.63517	1	0.89348
panD	protein_coding	0.622468	1	0.851247
manA	protein_coding	0.61904	1	0.848755
fni	protein_coding	0.618307	1	0.893553
NHB12_RS12625	protein_coding	0.614788	1	0.845842
fmtA	protein_coding	0.614694	1	0.84578
sufC	protein_coding	0.614208	1	0.845461
mnhE1	protein_coding	0.614208	1	0.845461
NHB12_RS12640	protein_coding	0.614208	1	0.845461
NHB12_RS02735	protein_coding	0.614086	1	0.895219
NHB12_RS04360	protein_coding	0.606491	1	0.840678
NHB12_RS08220	protein_coding	0.599455	1	0.856575
NHB12_RS12525	protein_coding	0.595899	1	0.834975
NHB12_RS03500	protein_coding	0.587225	1	0.830957
NHB12_RS06485	protein_coding	0.587225	1	0.830957
NHB12_RS01320	protein_coding	0.579698	1	0.827893
tarL	protein_coding	0.579698	1	0.827893
NHB12_RS01585	protein_coding	0.579698	1	0.827893
mepR	protein_coding	0.579698	1	0.827893
pth	protein_coding	0.579698	1	0.827893
tilS	protein_coding	0.579698	1	0.827893
rlmB	protein_coding	0.579698	1	0.827893
NHB12_RS03865	protein_coding	0.579698	1	0.827893
queF	protein_coding	0.579698	1	0.827893
NHB12_RS04250	protein_coding	0.579698	1	0.827893
mgtE	protein_coding	0.579698	1	0.827893
rsmB	protein_coding	0.579698	1	0.827893
NHB12_RS07175	protein_coding	0.579698	1	0.827893
NHB12_RS08155	protein_coding	0.579698	1	0.827893
grpE	protein_coding	0.579698	1	0.827893
thiI	protein_coding	0.579698	1	0.827893
dat	protein_coding	0.579698	1	0.827893
menC	protein_coding	0.579698	1	0.827893
NHB12_RS12000	protein_coding	0.579698	1	0.827893
mobA	protein_coding	0.579698	1	0.827893
NHB12_RS12275	protein_coding	0.579698	1	0.827893
NHB12_RS12450	protein_coding	0.579698	1	0.827893
NHB12_RS12775	protein_coding	0.579698	1	0.827893
sdaAB	protein_coding	0.579698	1	0.827893
NHB12_RS14335	protein_coding	0.579698	1	0.827893
saeS	protein_coding	0.548201	1	0.907972
NHB12_RS09085	protein_coding	0.54393	1	0.895891
NHB12_RS03540	protein_coding	0.51623	1	0.914064
rpmB	protein_coding	0.483071	1	0.809744
NHB12_RS09910	rRNA	0.47963	1	0.0584932
NHB12_RS08770	protein_coding	0.479024	1	0.913007
NHB12_RS06605	protein_coding	0.466178	1	0.921676
NHB12_RS02335	protein_coding	0.463978	1	0.921241
cshA	protein_coding	0.463454	1	0.821609
NHB12_RS03050	protein_coding	0.40975	1	0.930414
NHB12_RS12845	protein_coding	0.391695	1	0.932218
dltD	protein_coding	0.38857	1	0.93467
NHB12_RS09150	protein_coding	0.357464	1	0.93927
NHB12_RS00995	protein_coding	0.334105	1	0.935035
ausA	protein_coding	0.330087	1	0.932615
NHB12_RS02455	protein_coding	0.328536	1	0.942619
adhP	protein_coding	0.327449	1	0.931162
NHB12_RS08160	protein_coding	0.325517	1	0.930166
NHB12_RS11100	protein_coding	0.323324	1	0.929098
fakB1	protein_coding	0.321696	1	0.928347
NHB12_RS02340	protein_coding	0.315073	1	0.925619
whiA	protein_coding	0.315073	1	0.925619
narH	protein_coding	0.315073	1	0.925619
NHB12_RS10940	rRNA	0.313602	1	0.925079
NHB12_RS11530	rRNA	0.313457	1	0.925027
NHB12_RS00710	protein_coding	0.308387	1	0.923343
NHB12_RS09690	protein_coding	0.299086	1	0.920861
NHB12_RS00260	protein_coding	0.298019	1	0.920625
NHB12_RS01145	protein_coding	0.298019	1	0.920625
NHB12_RS01460	protein_coding	0.298019	1	0.920625
NHB12_RS01845	protein_coding	0.298019	1	0.920625
cysS	protein_coding	0.298019	1	0.920625
NHB12_RS03060	protein_coding	0.298019	1	0.920625
NHB12_RS03675	protein_coding	0.298019	1	0.920625
NHB12_RS04345	protein_coding	0.298019	1	0.920625
NHB12_RS04495	protein_coding	0.298019	1	0.920625
NHB12_RS04525	protein_coding	0.298019	1	0.920625
NHB12_RS04775	protein_coding	0.298019	1	0.920625
NHB12_RS05030	protein_coding	0.298019	1	0.920625
NHB12_RS05445	protein_coding	0.298019	1	0.920625
pgeF	protein_coding	0.298019	1	0.920625
miaB	protein_coding	0.298019	1	0.920625
NHB12_RS07275	protein_coding	0.298019	1	0.920625
ypdA	protein_coding	0.298019	1	0.920625
NHB12_RS07865	protein_coding	0.298019	1	0.920625
holA	protein_coding	0.298019	1	0.920625
aroE	protein_coding	0.298019	1	0.920625
hemC	protein_coding	0.298019	1	0.920625
NHB12_RS08940	protein_coding	0.298019	1	0.920625
NHB12_RS09195	protein_coding	0.298019	1	0.920625
NHB12_RS09450	protein_coding	0.298019	1	0.920625
NHB12_RS12375	protein_coding	0.298019	1	0.920625
NHB12_RS12380	protein_coding	0.298019	1	0.920625
sdaAA	protein_coding	0.298019	1	0.920625
NHB12_RS13465	protein_coding	0.298019	1	0.920625
NHB12_RS14480	protein_coding	0.298019	1	0.920625
NHB12_RS11990	protein_coding	0.29651	1	0.920298
NHB12_RS12040	protein_coding	0.29651	1	0.920298
NHB12_RS02695	rRNA	0.223962	1	0.847048
NHB12_RS02685	rRNA	0.206467	1	0.712029
NHB12_RS05875	protein_coding	0.178814	1	0.957093
rsgA	protein_coding	0.178814	1	0.957093
agrB	protein_coding	0.17089	1	0.971325
amaP	protein_coding	0.170873	1	0.971469
spoVG	protein_coding	0.170873	1	0.971469
mqo	protein_coding	0.102289	1	0.982599
NHB12_RS02430	rRNA	0.101925	1	0.605947
NHB12_RS10960	tRNA	0.0860354	1	0.98581
NHB12_RS09040	protein_coding	0.0761029	1	0.985026
NHB12_RS11840	protein_coding	0.0743847	1	0.985001
zwf	protein_coding	0.071078	1	0.987446
mnhA2	protein_coding	0.0695393	1	0.985075
NHB12_RS12940	protein_coding	0.0695393	1	0.985075
NHB12_RS04140	protein_coding	0.0651991	1	0.988744
rnpB	RNase_P_RNA	0.0620643	1	0.96754
dhaK	protein_coding	0.0620199	1	0.985556
NHB12_RS04330	protein_coding	0.0620199	1	0.985556
tsaD	protein_coding	0.0620199	1	0.985556
NHB12_RS12345	protein_coding	0.0620199	1	0.985556
NHB12_RS13620	protein_coding	0.0620199	1	0.985556
NHB12_RS10780	protein_coding	0.0593091	1	0.985825
sarR	protein_coding	0.058654	1	0.985897
NHB12_RS00240	protein_coding	0.057627	1	0.986014
NHB12_RS01230	protein_coding	0.057627	1	0.986014
NHB12_RS01905	protein_coding	0.057627	1	0.986014
lpl10	protein_coding	0.057627	1	0.986014
treP	protein_coding	0.057627	1	0.986014
NHB12_RS03735	protein_coding	0.057627	1	0.986014
NHB12_RS03880	protein_coding	0.057627	1	0.986014
clpP	protein_coding	0.057627	1	0.986014
NHB12_RS04915	protein_coding	0.057627	1	0.986014
NHB12_RS04950	protein_coding	0.057627	1	0.986014
cozEa	protein_coding	0.057627	1	0.986014
NHB12_RS06425	protein_coding	0.057627	1	0.986014
NHB12_RS07205	protein_coding	0.057627	1	0.986014
NHB12_RS08210	protein_coding	0.057627	1	0.986014
NHB12_RS08455	protein_coding	0.057627	1	0.986014
dnaI	protein_coding	0.057627	1	0.986014
NHB12_RS08975	protein_coding	0.057627	1	0.986014
NHB12_RS10200	protein_coding	0.057627	1	0.986014
nadE	protein_coding	0.057627	1	0.986014
NHB12_RS11230	protein_coding	0.057627	1	0.986014
NHB12_RS12970	protein_coding	0.057627	1	0.986014
NHB12_RS02670	tRNA	0.0562476	1	0.986183
recF	protein_coding	0.0554979	1	0.986279
NHB12_RS12325	protein_coding	0.0530232	1	0.991069
NHB12_RS09925	rRNA	0.0455838	1	0.724607
NHB12_RS09830	tRNA	0.0414817	1	0.968323
NHB12_RS00590	protein_coding	0.036519	1	0.993787
NHB12_RS02030	protein_coding	0.0195964	1	0.996666
yaaA	protein_coding	0	1	1
hutH	protein_coding	0	1	1
metX	protein_coding	0	1	1
gdpP	protein_coding	0	1	1
adsA	protein_coding	0	1	1
NHB12_RS00165	protein_coding	0	1	1
NHB12_RS00285	protein_coding	0	1	1
NHB12_RS00310	pseudogene	0	1	1
NHB12_RS00360	protein_coding	0	1	1
NHB12_RS00465	protein_coding	0	1	1
NHB12_RS00520	protein_coding	0	1	1
norC	protein_coding	0	1	1
sirB	protein_coding	0	1	1
sbnH	protein_coding	0	1	1
NHB12_RS00770	protein_coding	0	1	1
NHB12_RS00775	protein_coding	0	1	1
tnpA	pseudogene	0	1	1
NHB12_RS00895	protein_coding	0	1	1
NHB12_RS00900	protein_coding	0	1	1
brnQ1	protein_coding	0	1	1
NHB12_RS00990	protein_coding	0	1	1
NHB12_RS01035	protein_coding	0	1	1
ggt	protein_coding	0	1	1
NHB12_RS01090	protein_coding	0	1	1
uhpT	protein_coding	0	1	1
NHB12_RS01205	protein_coding	0	1	1
NHB12_RS01240	protein_coding	0	1	1
NHB12_RS01245	protein_coding	0	1	1
NHB12_RS01295	protein_coding	0	1	1
tarK	protein_coding	0	1	1
scdA	protein_coding	0	1	1
NHB12_RS01340	protein_coding	0	1	1
NHB12_RS01365	protein_coding	0	1	1
rbsK	protein_coding	0	1	1
NHB12_RS01410	protein_coding	0	1	1
NHB12_RS01465	protein_coding	0	1	1
esxA	protein_coding	0	1	1
esxD	protein_coding	0	1	1
brnQ2	protein_coding	0	1	1
NHB12_RS01640	protein_coding	0	1	1
NHB12_RS01660	protein_coding	0	1	1
NHB12_RS01665	protein_coding	0	1	1
glpT	protein_coding	0	1	1
NHB12_RS01780	protein_coding	0	1	1
NHB12_RS01805	protein_coding	0	1	1
NHB12_RS01820	protein_coding	0	1	1
metE	protein_coding	0	1	1
NHB12_RS01985	protein_coding	0	1	1
ahpC	protein_coding	0	1	1
nfsA	protein_coding	0	1	1
NHB12_RS02025	protein_coding	0	1	1
NHB12_RS02085	protein_coding	0	1	1
NHB12_RS02145	protein_coding	0	1	1
NHB12_RS02225	protein_coding	0	1	1
NHB12_RS02265	protein_coding	0	1	1
NHB12_RS02315	protein_coding	0	1	1
NHB12_RS02320	protein_coding	0	1	1
aaa	protein_coding	0	1	1
NHB12_RS02350	protein_coding	0	1	1
NHB12_RS02405	protein_coding	0	1	1
NHB12_RS02435	rRNA	0	1	1
divIC	protein_coding	0	1	1
NHB12_RS02655	tRNA	0	1	1
pdxT	protein_coding	0	1	1
cysE	protein_coding	0	1	1
NHB12_RS02785	protein_coding	0	1	1
nusG	protein_coding	0	1	1
NHB12_RS02880	protein_coding	0	1	1
NHB12_RS02900	protein_coding	0	1	1
sdrD	protein_coding	0	1	1
sdgB	protein_coding	0	1	1
bshB2	protein_coding	0	1	1
NHB12_RS03045	protein_coding	0	1	1
NHB12_RS03260	protein_coding	0	1	1
NHB12_RS03265	protein_coding	0	1	1
NHB12_RS03410	protein_coding	0	1	1
NHB12_RS03435	protein_coding	0	1	1
NHB12_RS03525	protein_coding	0	1	1
NHB12_RS03585	protein_coding	0	1	1
NHB12_RS03610	protein_coding	0	1	1
NHB12_RS03620	protein_coding	0	1	1
NHB12_RS03665	protein_coding	0	1	1
NHB12_RS03685	protein_coding	0	1	1
NHB12_RS03700	protein_coding	0	1	1
NHB12_RS03705	protein_coding	0	1	1
NHB12_RS03775	protein_coding	0	1	1
NHB12_RS03780	protein_coding	0	1	1
NHB12_RS03805	protein_coding	0	1	1
ltaS	protein_coding	0	1	1
NHB12_RS03895	protein_coding	0	1	1
nrdI	protein_coding	0	1	1
nrdF	protein_coding	0	1	1
NHB12_RS03990	protein_coding	0	1	1
NHB12_RS04070	protein_coding	0	1	1
hprK	protein_coding	0	1	1
NHB12_RS04120	protein_coding	0	1	1
NHB12_RS04175	protein_coding	0	1	1
NHB12_RS04295	protein_coding	0	1	1
NHB12_RS04305	protein_coding	0	1	1
NHB12_RS04370	protein_coding	0	1	1
NHB12_RS04405	protein_coding	0	1	1
NHB12_RS04430	protein_coding	0	1	1
sufD	protein_coding	0	1	1
NHB12_RS04545	protein_coding	0	1	1
NHB12_RS04560	protein_coding	0	1	1
NHB12_RS04615	protein_coding	0	1	1
NHB12_RS04620	protein_coding	0	1	1
NHB12_RS04630	protein_coding	0	1	1
mnhF1	protein_coding	0	1	1
NHB12_RS04710	protein_coding	0	1	1
addB	protein_coding	0	1	1
addA	protein_coding	0	1	1
NHB12_RS04785	protein_coding	0	1	1
NHB12_RS04850	protein_coding	0	1	1
opp3C	protein_coding	0	1	1
NHB12_RS04865	protein_coding	0	1	1
NHB12_RS04955	protein_coding	0	1	1
NHB12_RS04960	protein_coding	0	1	1
NHB12_RS04970	protein_coding	0	1	1
NHB12_RS04985	protein_coding	0	1	1
NHB12_RS04995	protein_coding	0	1	1
NHB12_RS05025	protein_coding	0	1	1
NHB12_RS05075	protein_coding	0	1	1
NHB12_RS05080	protein_coding	0	1	1
NHB12_RS05115	protein_coding	0	1	1
NHB12_RS05135	protein_coding	0	1	1
NHB12_RS05205	protein_coding	0	1	1
NHB12_RS05225	protein_coding	0	1	1
NHB12_RS05265	protein_coding	0	1	1
purF	protein_coding	0	1	1
purM	protein_coding	0	1	1
rnjA	protein_coding	0	1	1
NHB12_RS05400	protein_coding	0	1	1
NHB12_RS05465	protein_coding	0	1	1
NHB12_RS05480	protein_coding	0	1	1
NHB12_RS05485	protein_coding	0	1	1
NHB12_RS05510	protein_coding	0	1	1
NHB12_RS05550	protein_coding	0	1	1
coaD	protein_coding	0	1	1
isdE	protein_coding	0	1	1
NHB12_RS05640	protein_coding	0	1	1
NHB12_RS05665	protein_coding	0	1	1
NHB12_RS05695	protein_coding	0	1	1
NHB12_RS05715	protein_coding	0	1	1
NHB12_RS05810	protein_coding	0	1	1
elxI1	protein_coding	0	1	1
NHB12_RS05850	protein_coding	0	1	1
NHB12_RS05925	protein_coding	0	1	1
NHB12_RS05930	protein_coding	0	1	1
NHB12_RS06005	protein_coding	0	1	1
NHB12_RS06040	protein_coding	0	1	1
rpe	protein_coding	0	1	1
yfhO	protein_coding	0	1	1
xerC	protein_coding	0	1	1
NHB12_RS06430	protein_coding	0	1	1
NHB12_RS06660	protein_coding	0	1	1
thrC	protein_coding	0	1	1
thrB	protein_coding	0	1	1
menI	protein_coding	0	1	1
NHB12_RS06820	protein_coding	0	1	1
NHB12_RS06950	protein_coding	0	1	1
pstB	protein_coding	0	1	1
pstA	protein_coding	0	1	1
NHB12_RS06975	protein_coding	0	1	1
cvfB	protein_coding	0	1	1
NHB12_RS06995	protein_coding	0	1	1
NHB12_RS07000	protein_coding	0	1	1
NHB12_RS07050	protein_coding	0	1	1
NHB12_RS07090	protein_coding	0	1	1
NHB12_RS07150	protein_coding	0	1	1
msrB	protein_coding	0	1	1
norB	protein_coding	0	1	1
NHB12_RS07280	protein_coding	0	1	1
NHB12_RS07325	protein_coding	0	1	1
NHB12_RS07350	protein_coding	0	1	1
NHB12_RS07585	protein_coding	0	1	1
NHB12_RS07950	protein_coding	0	1	1
NHB12_RS08080	protein_coding	0	1	1
dnaG	protein_coding	0	1	1
mtaB	protein_coding	0	1	1
NHB12_RS08390	protein_coding	0	1	1
NHB12_RS08425	protein_coding	0	1	1
mreC	protein_coding	0	1	1
NHB12_RS08650	protein_coding	0	1	1
NHB12_RS08655	protein_coding	0	1	1
NHB12_RS08665	protein_coding	0	1	1
NHB12_RS08705	protein_coding	0	1	1
NHB12_RS08800	protein_coding	0	1	1
coaE	protein_coding	0	1	1
polA	protein_coding	0	1	1
NHB12_RS08830	protein_coding	0	1	1
tpx	protein_coding	0	1	1
NHB12_RS09000	protein_coding	0	1	1
NHB12_RS09010	protein_coding	0	1	1
NHB12_RS09015	protein_coding	0	1	1
NHB12_RS09055	protein_coding	0	1	1
NHB12_RS09070	protein_coding	0	1	1
NHB12_RS09220	protein_coding	0	1	1
NHB12_RS09295	protein_coding	0	1	1
menE	protein_coding	0	1	1
NHB12_RS09400	protein_coding	0	1	1
NHB12_RS09500	protein_coding	0	1	1
NHB12_RS09570	tRNA	0	1	1
NHB12_RS09600	tRNA	0	1	1
traP	protein_coding	0	1	1
fumC	protein_coding	0	1	1
NHB12_RS09755	protein_coding	0	1	1
NHB12_RS09785	tRNA	0	1	1
NHB12_RS09805	tRNA	0	1	1
NHB12_RS09835	tRNA	0	1	1
NHB12_RS09885	tRNA	0	1	1
NHB12_RS09960	protein_coding	0	1	1
NHB12_RS09975	protein_coding	0	1	1
sgtB	protein_coding	0	1	1
NHB12_RS10005	protein_coding	0	1	1
NHB12_RS10065	protein_coding	0	1	1
NHB12_RS10090	protein_coding	0	1	1
NHB12_RS10120	protein_coding	0	1	1
putP	protein_coding	0	1	1
NHB12_RS10235	protein_coding	0	1	1
NHB12_RS10305	protein_coding	0	1	1
pmtD	protein_coding	0	1	1
pmtC	protein_coding	0	1	1
pmtB	protein_coding	0	1	1
pmtR	protein_coding	0	1	1
NHB12_RS10400	protein_coding	0	1	1
NHB12_RS10425	protein_coding	0	1	1
NHB12_RS10635	protein_coding	0	1	1
NHB12_RS10715	protein_coding	0	1	1
NHB12_RS10775	protein_coding	0	1	1
NHB12_RS10835	protein_coding	0	1	1
ilvB	protein_coding	0	1	1
ilvA	protein_coding	0	1	1
sigB	protein_coding	0	1	1
kdpB	protein_coding	0	1	1
NHB12_RS11075	protein_coding	0	1	1
NHB12_RS11095	protein_coding	0	1	1
glyA	protein_coding	0	1	1
NHB12_RS11235	protein_coding	0	1	1
NHB12_RS11310	protein_coding	0	1	1
ldmS	protein_coding	0	1	1
NHB12_RS11375	protein_coding	0	1	1
NHB12_RS11400	protein_coding	0	1	1
NHB12_RS11405	pseudogene	0	1	1
NHB12_RS11425	protein_coding	0	1	1
NHB12_RS11430	protein_coding	0	1	1
NHB12_RS11440	protein_coding	0	1	1
NHB12_RS11505	tRNA	0	1	1
NHB12_RS11510	tRNA	0	1	1
NHB12_RS11520	tRNA	0	1	1
lmrS	protein_coding	0	1	1
sfaC	protein_coding	0	1	1
NHB12_RS11800	protein_coding	0	1	1
moaC	protein_coding	0	1	1
NHB12_RS12145	protein_coding	0	1	1
NHB12_RS12150	protein_coding	0	1	1
NHB12_RS12215	protein_coding	0	1	1
NHB12_RS12235	protein_coding	0	1	1
NHB12_RS12265	protein_coding	0	1	1
NHB12_RS12295	protein_coding	0	1	1
NHB12_RS12300	protein_coding	0	1	1
NHB12_RS12330	protein_coding	0	1	1
NHB12_RS12350	protein_coding	0	1	1
NHB12_RS12365	protein_coding	0	1	1
NHB12_RS12390	protein_coding	0	1	1
hutU	protein_coding	0	1	1
hutG	protein_coding	0	1	1
NHB12_RS12485	protein_coding	0	1	1
NHB12_RS12575	protein_coding	0	1	1
NHB12_RS12595	protein_coding	0	1	1
NHB12_RS12610	protein_coding	0	1	1
NHB12_RS12615	protein_coding	0	1	1
NHB12_RS12630	protein_coding	0	1	1
NHB12_RS12650	protein_coding	0	1	1
NHB12_RS12690	protein_coding	0	1	1
NHB12_RS12840	protein_coding	0	1	1
NHB12_RS12850	protein_coding	0	1	1
bioD	protein_coding	0	1	1
NHB12_RS12945	protein_coding	0	1	1
NHB12_RS13000	protein_coding	0	1	1
NHB12_RS13005	protein_coding	0	1	1
NHB12_RS13015	protein_coding	0	1	1
NHB12_RS13035	protein_coding	0	1	1
NHB12_RS13055	protein_coding	0	1	1
NHB12_RS13060	protein_coding	0	1	1
cntE	protein_coding	0	1	1
cntD	protein_coding	0	1	1
opp1B	protein_coding	0	1	1
NHB12_RS13150	protein_coding	0	1	1
NHB12_RS13155	protein_coding	0	1	1
NHB12_RS13190	protein_coding	0	1	1
NHB12_RS13245	protein_coding	0	1	1
NHB12_RS13325	protein_coding	0	1	1
NHB12_RS13470	protein_coding	0	1	1
NHB12_RS13495	protein_coding	0	1	1
NHB12_RS13545	protein_coding	0	1	1
clpL	protein_coding	0	1	1
NHB12_RS13600	protein_coding	0	1	1
cwrA	protein_coding	0	1	1
copZ	protein_coding	0	1	1
NHB12_RS13625	protein_coding	0	1	1
NHB12_RS13675	protein_coding	0	1	1
NHB12_RS13680	protein_coding	0	1	1
NHB12_RS13730	protein_coding	0	1	1
NHB12_RS13765	protein_coding	0	1	1
NHB12_RS13785	protein_coding	0	1	1
NHB12_RS13830	protein_coding	0	1	1
NHB12_RS13840	protein_coding	0	1	1
mbcS	protein_coding	0	1	1
nrdD	protein_coding	0	1	1
NHB12_RS14020	protein_coding	0	1	1
NHB12_RS14025	protein_coding	0	1	1
NHB12_RS14075	protein_coding	0	1	1
NHB12_RS14090	protein_coding	0	1	1
sasF	protein_coding	0	1	1
gtfA	protein_coding	0	1	1
NHB12_RS14160	protein_coding	0	1	1
lip1	protein_coding	0	1	1
NHB12_RS14265	protein_coding	0	1	1
NHB12_RS14305	protein_coding	0	1	1
NHB12_RS14350	protein_coding	0	1	1
NHB12_RS14355	protein_coding	0	1	1
NHB12_RS14360	protein_coding	0	1	1
mnmG	protein_coding	0	1	1
NHB12_RS14495	protein_coding	0	1	1
blaI	protein_coding	0	1	1
blaR1	protein_coding	0	1	1
NHB12_RS14545	protein_coding	0	1	1
NHB12_RS14565	protein_coding	0	1	1
NHB12_RS14625	protein_coding	0	1	1
NHB12_RS02705	rRNA	-0.0257445	1	0.900621
NHB12_RS04650	protein_coding	-0.0738743	1	0.987348
NHB12_RS03480	protein_coding	-0.136837	1	0.975556
NHB12_RS10035	protein_coding	-0.139246	1	0.973909
fabG	protein_coding	-0.140622	1	0.972981
clfA	protein_coding	-0.141572	1	0.972345
NHB12_RS09320	protein_coding	-0.141949	1	0.972094
NHB12_RS05910	protein_coding	-0.14325	1	0.971231
NHB12_RS05490	protein_coding	-0.144184	1	0.970615
hemQ	protein_coding	-0.144579	1	0.970355
isdA	protein_coding	-0.144579	1	0.970355
NHB12_RS03890	protein_coding	-0.144625	1	0.970325
ribF	protein_coding	-0.1468	1	0.968905
NHB12_RS04700	protein_coding	-0.148836	1	0.967585
yycH	protein_coding	-0.149627	1	0.967076
fabI	protein_coding	-0.149627	1	0.967076
trmFO	protein_coding	-0.149627	1	0.967076
coa	protein_coding	-0.151214	1	0.966058
NHB12_RS01420	protein_coding	-0.151214	1	0.966058
lip2	protein_coding	-0.151214	1	0.966058
NHB12_RS01730	protein_coding	-0.151214	1	0.966058
NHB12_RS03195	protein_coding	-0.151214	1	0.966058
NHB12_RS03205	protein_coding	-0.151214	1	0.966058
NHB12_RS05020	protein_coding	-0.151214	1	0.966058
NHB12_RS06280	protein_coding	-0.151214	1	0.966058
yfmH	protein_coding	-0.151214	1	0.966058
NHB12_RS07130	protein_coding	-0.151214	1	0.966058
ebpS	protein_coding	-0.151214	1	0.966058
NHB12_RS08905	protein_coding	-0.151214	1	0.966058
nagE	protein_coding	-0.151214	1	0.966058
murC	protein_coding	-0.151214	1	0.966058
NHB12_RS09585	tRNA	-0.151214	1	0.966058
NHB12_RS10130	protein_coding	-0.151214	1	0.966058
NHB12_RS11470	protein_coding	-0.151214	1	0.966058
NHB12_RS11835	protein_coding	-0.151214	1	0.966058
rplC	protein_coding	-0.151214	1	0.966058
narI	protein_coding	-0.151214	1	0.966058
NHB12_RS13070	protein_coding	-0.151214	1	0.966058
NHB12_RS13420	protein_coding	-0.151214	1	0.966058
srtA	protein_coding	-0.151214	1	0.966058
NHB12_RS13760	protein_coding	-0.151214	1	0.966058
NHB12_RS13875	protein_coding	-0.151214	1	0.966058
pcp	protein_coding	-0.151214	1	0.966058
NHB12_RS14560	protein_coding	-0.151214	1	0.966058
NHB12_RS10020	protein_coding	-0.151417	1	0.965927
NHB12_RS10245	protein_coding	-0.153394	1	0.964665
atpE	protein_coding	-0.153394	1	0.964665
NHB12_RS11585	protein_coding	-0.153394	1	0.964665
nhaC	protein_coding	-0.154445	1	0.963997
dnaN	protein_coding	-0.189573	1	0.968314
NHB12_RS02710	rRNA	-0.265426	1	0.340605
rbfA	protein_coding	-0.267071	1	0.954799
NHB12_RS03475	protein_coding	-0.270149	1	0.908662
NHB12_RS10950	rRNA	-0.277032	1	0.0420309
ssrS	ncRNA	-0.291889	1	0.636929
NHB12_RS11535	rRNA	-0.318245	1	0.931719
lepB	protein_coding	-0.325765	1	0.943285
rny	protein_coding	-0.325765	1	0.943285
NHB12_RS09605	tRNA	-0.326174	1	0.786193
NHB12_RS11650	protein_coding	-0.327291	1	0.940897
mnhB1	protein_coding	-0.330128	1	0.936647
NHB12_RS09800	tRNA	-0.330128	1	0.936647
NHB12_RS13500	protein_coding	-0.331438	1	0.934761
polX	protein_coding	-0.331603	1	0.934524
NHB12_RS05380	protein_coding	-0.333002	1	0.932562
ntdP	protein_coding	-0.333002	1	0.932562
NHB12_RS12975	protein_coding	-0.333875	1	0.931359
NHB12_RS02275	protein_coding	-0.334962	1	0.929882
merA	protein_coding	-0.335199	1	0.929567
lgt	protein_coding	-0.335199	1	0.929567
ftsL	protein_coding	-0.335199	1	0.929567
lspA	protein_coding	-0.335199	1	0.929567
NHB12_RS06680	protein_coding	-0.335199	1	0.929567
NHB12_RS07255	protein_coding	-0.335199	1	0.929567
NHB12_RS07360	protein_coding	-0.335199	1	0.929567
NHB12_RS07885	protein_coding	-0.335199	1	0.929567
NHB12_RS08185	protein_coding	-0.335199	1	0.929567
NHB12_RS08745	protein_coding	-0.335199	1	0.929567
NHB12_RS08875	protein_coding	-0.335199	1	0.929567
hemE	protein_coding	-0.335199	1	0.929567
mutY	protein_coding	-0.335199	1	0.929567
NHB12_RS10965	protein_coding	-0.335199	1	0.929567
NHB12_RS11655	protein_coding	-0.335199	1	0.929567
rplP	protein_coding	-0.335199	1	0.929567
NHB12_RS12165	protein_coding	-0.336227	1	0.928192
NHB12_RS05390	protein_coding	-0.337223	1	0.926883
NHB12_RS00120	protein_coding	-0.337561	1	0.926443
NHB12_RS13235	protein_coding	-0.337561	1	0.926443
NHB12_RS10820	protein_coding	-0.339684	1	0.923719
ffs	SRP_RNA	-0.42486	1	0.458475
NHB12_RS09735	protein_coding	-0.438376	1	0.896915
NHB12_RS00085	protein_coding	-0.447774	1	0.923887
NHB12_RS12290	protein_coding	-0.4895	1	0.91762
perR	protein_coding	-0.49195	1	0.918709
rsmH	protein_coding	-0.494632	1	0.911746
icd	protein_coding	-0.494789	1	0.911356
NHB12_RS07475	protein_coding	-0.496198	1	0.907924
agrA	protein_coding	-0.497239	1	0.905473
NHB12_RS10260	protein_coding	-0.498282	1	0.903074
NHB12_RS00915	protein_coding	-0.499278	1	0.900844
ispE	protein_coding	-0.499278	1	0.900844
NHB12_RS03035	protein_coding	-0.499278	1	0.900844
saeR	protein_coding	-0.499278	1	0.900844
NHB12_RS03850	protein_coding	-0.499278	1	0.900844
NHB12_RS04450	protein_coding	-0.499278	1	0.900844
NHB12_RS05965	protein_coding	-0.499278	1	0.900844
rimM	protein_coding	-0.499278	1	0.900844
ymfI	protein_coding	-0.499278	1	0.900844
hflX	protein_coding	-0.499278	1	0.900844
NHB12_RS07980	protein_coding	-0.499278	1	0.900844
hemB	protein_coding	-0.499278	1	0.900844
NHB12_RS09455	protein_coding	-0.499278	1	0.900844
NHB12_RS10340	protein_coding	-0.499278	1	0.900844
NHB12_RS11525	rRNA	-0.499278	1	0.900844
crtQ	protein_coding	-0.499278	1	0.900844
NHB12_RS14380	pseudogene	-0.499278	1	0.900844
efp	protein_coding	-0.49972	1	0.899865
NHB12_RS10995	protein_coding	-0.499962	1	0.899336
NHB12_RS03280	protein_coding	-0.500239	1	0.898732
NHB12_RS10985	protein_coding	-0.500633	1	0.897882
auxA	protein_coding	-0.505377	1	0.914127
NHB12_RS02305	protein_coding	-0.518832	1	0.864285
recA	protein_coding	-0.569456	1	0.904214
plsY	protein_coding	-0.642516	1	0.893882
NHB12_RS09780	tRNA	-0.644994	1	0.884852
NHB12_RS07165	protein_coding	-0.64513	1	0.884377
NHB12_RS04745	protein_coding	-0.645293	1	0.883828
NHB12_RS08335	protein_coding	-0.645293	1	0.883828
pnpS	protein_coding	-0.645534	1	0.882987
NHB12_RS01960	protein_coding	-0.646197	1	0.880754
NHB12_RS11450	protein_coding	-0.646879	1	0.878494
NHB12_RS02010	protein_coding	-0.646893	1	0.878449
NHB12_RS02465	protein_coding	-0.647154	1	0.877583
NHB12_RS02475	protein_coding	-0.647154	1	0.877583
NHB12_RS03660	protein_coding	-0.647154	1	0.877583
NHB12_RS05070	protein_coding	-0.647154	1	0.877583
NHB12_RS05335	protein_coding	-0.647154	1	0.877583
uvrC	protein_coding	-0.647154	1	0.877583
NHB12_RS06190	protein_coding	-0.647154	1	0.877583
NHB12_RS06360	protein_coding	-0.647154	1	0.877583
NHB12_RS06925	protein_coding	-0.647154	1	0.877583
lysA	protein_coding	-0.647154	1	0.877583
xseA	protein_coding	-0.647154	1	0.877583
udk	protein_coding	-0.647154	1	0.877583
NHB12_RS08450	protein_coding	-0.647154	1	0.877583
aspS	protein_coding	-0.647154	1	0.877583
hemL	protein_coding	-0.647154	1	0.877583
NHB12_RS09185	protein_coding	-0.647154	1	0.877583
NHB12_RS11595	protein_coding	-0.647154	1	0.877583
modB	protein_coding	-0.647154	1	0.877583
NHB12_RS13180	protein_coding	-0.647154	1	0.877583
NHB12_RS13655	protein_coding	-0.647154	1	0.877583
pepF	protein_coding	-0.647935	1	0.875083
aryK	protein_coding	-0.649308	1	0.870804
NHB12_RS09095	protein_coding	-0.649308	1	0.870804
NHB12_RS12585	protein_coding	-0.649308	1	0.870804
yjbH	protein_coding	-0.650667	1	0.866725
NHB12_RS11640	protein_coding	-0.651458	1	0.864414
rpoZ	protein_coding	-0.661394	1	0.889663
NHB12_RS12680	protein_coding	-0.661394	1	0.889663
NHB12_RS05525	protein_coding	-0.661394	1	0.889663
rpsA	protein_coding	-0.666386	1	0.69809
NHB12_RS01850	protein_coding	-0.766287	1	0.844465
ecsA	protein_coding	-0.780046	1	0.865615
NHB12_RS09610	protein_coding	-0.78065	1	0.862743
ychF	protein_coding	-0.781639	1	0.858317
gdpS	protein_coding	-0.781639	1	0.858317
sufU	protein_coding	-0.781639	1	0.858317
NHB12_RS05745	protein_coding	-0.781639	1	0.858317
efb	protein_coding	-0.781639	1	0.858317
NHB12_RS06010	protein_coding	-0.781639	1	0.858317
smc	protein_coding	-0.781639	1	0.858317
rseP	protein_coding	-0.781639	1	0.858317
NHB12_RS06990	protein_coding	-0.781639	1	0.858317
NHB12_RS08680	protein_coding	-0.781639	1	0.858317
NHB12_RS08865	protein_coding	-0.781639	1	0.858317
yhaM	protein_coding	-0.781639	1	0.858317
NHB12_RS10295	protein_coding	-0.781639	1	0.858317
NHB12_RS11755	protein_coding	-0.781639	1	0.858317
NHB12_RS12460	protein_coding	-0.781639	1	0.858317
NHB12_RS12505	protein_coding	-0.781639	1	0.858317
nreC	protein_coding	-0.781639	1	0.858317
NHB12_RS12825	protein_coding	-0.781639	1	0.858317
prfB	protein_coding	-0.782586	1	0.854187
NHB12_RS07245	protein_coding	-0.782586	1	0.854187
srrB	protein_coding	-0.782586	1	0.854187
recO	protein_coding	-0.782586	1	0.854187
NHB12_RS10160	protein_coding	-0.782586	1	0.854187
tcaA	protein_coding	-0.782586	1	0.854187
NHB12_RS12015	protein_coding	-0.783624	1	0.849817
NHB12_RS03090	protein_coding	-0.783918	1	0.848606
NHB12_RS13320	protein_coding	-0.785072	1	0.84397
ecsB	protein_coding	-0.78622	1	0.839523
NHB12_RS10970	protein_coding	-0.824306	1	0.862689
NHB12_RS13550	protein_coding	-0.863799	1	0.855108
vraG	protein_coding	-0.874763	1	0.854363
NHB12_RS04720	protein_coding	-0.892943	1	0.846241
NHB12_RS08265	protein_coding	-0.903377	1	0.851068
NHB12_RS03075	protein_coding	-0.903544	1	0.85004
NHB12_RS11345	protein_coding	-0.903821	1	0.848344
NHB12_RS00220	protein_coding	-0.904895	1	0.841993
nrdR	protein_coding	-0.904895	1	0.841993
arsB	protein_coding	-0.904895	1	0.841993
NHB12_RS10180	protein_coding	-0.904895	1	0.841993
NHB12_RS11665	protein_coding	-0.904895	1	0.841993
NHB12_RS12645	protein_coding	-0.904895	1	0.841993
fnbA	protein_coding	-0.904895	1	0.841993
panC	protein_coding	-0.904895	1	0.841993
recJ	protein_coding	-0.905275	1	0.839823
NHB12_RS07100	protein_coding	-0.905419	1	0.839009
NHB12_RS11065	protein_coding	-0.906273	1	0.834286
NHB12_RS03490	protein_coding	-0.90671	1	0.831929
NHB12_RS06385	protein_coding	-0.90671	1	0.831929
recU	protein_coding	-0.90671	1	0.831929
murD	protein_coding	-0.906941	1	0.830704
NHB12_RS09165	protein_coding	-0.907147	1	0.829624
NHB12_RS00945	protein_coding	-0.907645	1	0.827038
deoC	protein_coding	-0.966365	1	0.836575
trxB	protein_coding	-1.01169	1	0.782505
NHB12_RS14405	protein_coding	-1.01801	1	0.832365
NHB12_RS02690	tRNA	-1.01861	1	0.827958
pheS	protein_coding	-1.01861	1	0.827958
ftsY	protein_coding	-1.01861	1	0.827958
crcB	protein_coding	-1.01861	1	0.827958
xdrA	protein_coding	-1.01861	1	0.827958
pcrA	protein_coding	-1.01861	1	0.827958
NHB12_RS11540	protein_coding	-1.01861	1	0.827958
NHB12_RS12320	protein_coding	-1.01861	1	0.827958
NHB12_RS12455	protein_coding	-1.01861	1	0.827958
gltS	protein_coding	-1.01861	1	0.827958
NHB12_RS12520	protein_coding	-1.01861	1	0.827958
nreA	protein_coding	-1.01861	1	0.827958
gpsB	protein_coding	-1.01871	1	0.827248
gyrB	protein_coding	-1.01963	1	0.820781
NHB12_RS06480	protein_coding	-1.01969	1	0.820382
NHB12_RS08250	protein_coding	-1.02035	1	0.815922
NHB12_RS09200	protein_coding	-1.02036	1	0.815842
NHB12_RS04105	protein_coding	-1.02045	1	0.815225
NHB12_RS02755	protein_coding	-1.02189	1	0.806058
NHB12_RS06400	protein_coding	-1.08855	1	0.820896
NHB12_RS06420	protein_coding	-1.12108	1	0.810853
NHB12_RS06695	protein_coding	-1.1242	1	0.815115
NHB12_RS11080	protein_coding	-1.1242	1	0.815115
dnaA	protein_coding	-1.1242	1	0.815115
sirA	protein_coding	-1.1242	1	0.815115
NHB12_RS01860	protein_coding	-1.1242	1	0.815115
NHB12_RS03235	pseudogene	-1.1242	1	0.815115
rnc	protein_coding	-1.1242	1	0.815115
ylqF	protein_coding	-1.1242	1	0.815115
recN	protein_coding	-1.1242	1	0.815115
pglS	protein_coding	-1.1242	1	0.815115
rsbW	protein_coding	-1.1242	1	0.815115
rsmG	protein_coding	-1.1242	1	0.815115
pepT	protein_coding	-1.12438	1	0.813473
yajC	protein_coding	-1.12473	1	0.810537
glmS	protein_coding	-1.12473	1	0.810537
mfd	protein_coding	-1.12473	1	0.810492
trhA	protein_coding	-1.12531	1	0.805632
NHB12_RS08550	protein_coding	-1.12539	1	0.805
obgE	protein_coding	-1.1254	1	0.804881
cspA	protein_coding	-1.12548	1	0.804241
NHB12_RS11285	protein_coding	-1.12552	1	0.803936
NHB12_RS04610	protein_coding	-1.12629	1	0.79779
leuS	protein_coding	-1.2231	1	0.799122
NHB12_RS04475	protein_coding	-1.2231	1	0.799122
NHB12_RS02345	protein_coding	-1.2231	1	0.799122
NHB12_RS05890	protein_coding	-1.2231	1	0.799122
glpK	protein_coding	-1.2231	1	0.799122
dnaJ	protein_coding	-1.2231	1	0.799122
NHB12_RS10845	protein_coding	-1.2231	1	0.799122
mnmE	protein_coding	-1.2231	1	0.799122
NHB12_RS03875	protein_coding	-1.22351	1	0.794972
NHB12_RS06510	protein_coding	-1.22351	1	0.794972
NHB12_RS09190	protein_coding	-1.22436	1	0.786858
NHB12_RS04575	protein_coding	-1.22524	1	0.778839
upp	protein_coding	-1.26358	1	0.790787
NHB12_RS13645	protein_coding	-1.28065	1	0.772047
ltaA	protein_coding	-1.28244	1	0.789562
NHB12_RS10290	protein_coding	-1.28244	1	0.789562
alr	protein_coding	-1.31565	1	0.784226
NHB12_RS13045	protein_coding	-1.31565	1	0.784226
plsX	protein_coding	-1.31565	1	0.784226
xerD	protein_coding	-1.31565	1	0.784226
gcvPA	protein_coding	-1.31565	1	0.784226
NHB12_RS12440	protein_coding	-1.31565	1	0.784226
isaA	protein_coding	-1.31565	1	0.784226
NHB12_RS08560	protein_coding	-1.31566	1	0.784062
NHB12_RS08055	protein_coding	-1.31712	1	0.768125
NHB12_RS13520	protein_coding	-1.39755	1	0.420137
NHB12_RS00155	protein_coding	-1.40262	1	0.770296
NHB12_RS00920	protein_coding	-1.40262	1	0.770296
NHB12_RS02290	protein_coding	-1.40262	1	0.770296
NHB12_RS10380	pseudogene	-1.40262	1	0.770296
infA	protein_coding	-1.40262	1	0.770296
NHB12_RS13030	protein_coding	-1.40262	1	0.770296
NHB12_RS04015	protein_coding	-1.40262	1	0.770296
NHB12_RS09905	rRNA	-1.40262	1	0.770296
atl	protein_coding	-1.40263	1	0.770211
NHB12_RS11335	protein_coding	-1.40272	1	0.769068
NHB12_RS11330	protein_coding	-1.40353	1	0.759002
nusA	protein_coding	-1.45334	1	0.762204
parC	protein_coding	-1.47107	1	0.740139
NHB12_RS09650	protein_coding	-1.48464	1	0.757223
secG	protein_coding	-1.48464	1	0.757223
rlmN	protein_coding	-1.48464	1	0.757223
NHB12_RS10825	protein_coding	-1.48464	1	0.757223
mobB	protein_coding	-1.48464	1	0.757223
recQ	protein_coding	-1.48464	1	0.757223
NHB12_RS11590	protein_coding	-1.48464	1	0.757223
NHB12_RS13610	protein_coding	-1.48464	1	0.757223
pyk	protein_coding	-1.51221	1	0.72352
lipA	protein_coding	-1.51556	1	0.732921
NHB12_RS07410	protein_coding	-1.56225	1	0.744915
NHB12_RS00280	protein_coding	-1.56225	1	0.744915
gcvPB	protein_coding	-1.56225	1	0.744915
hemY	protein_coding	-1.56225	1	0.744915
prmC	protein_coding	-1.56225	1	0.744915
rpmH	protein_coding	-1.56225	1	0.744915
ptsG	protein_coding	-1.56954	1	0.741674
NHB12_RS07135	protein_coding	-1.60612	1	0.737984
NHB12_RS09865	tRNA	-1.60612	1	0.737984
NHB12_RS08675	protein_coding	-1.60903	1	0.735067
NHB12_RS07395	protein_coding	-1.61217	1	0.73703
NHB12_RS12590	protein_coding	-1.62413	1	0.735146
NHB12_RS10280	protein_coding	-1.63589	1	0.733293
NHB12_RS13555	protein_coding	-1.63589	1	0.733293
NHB12_RS05540	protein_coding	-1.63589	1	0.733293
hxlA	protein_coding	-1.63589	1	0.733293
trpS	protein_coding	-1.63589	1	0.733293
sbi	protein_coding	-1.63589	1	0.733293
NHB12_RS05150	protein_coding	-1.63589	1	0.733293
NHB12_RS11225	protein_coding	-1.63589	1	0.733293
dinB	protein_coding	-1.63599	1	0.73168
NHB12_RS05515	protein_coding	-1.65614	1	0.709065
qoxC	protein_coding	-1.70596	1	0.722291
purD	protein_coding	-1.70596	1	0.722291
NHB12_RS03000	protein_coding	-1.70596	1	0.722291
NHB12_RS05545	protein_coding	-1.70596	1	0.722291
NHB12_RS05035	protein_coding	-1.70596	1	0.722291
clfB	protein_coding	-1.70596	1	0.722291
rpmF	protein_coding	-1.70596	1	0.722291
NHB12_RS13820	protein_coding	-1.70604	1	0.720826
mgrA	protein_coding	-1.7187	1	0.698225
NHB12_RS02260	protein_coding	-1.74427	1	0.716299
NHB12_RS04145	protein_coding	-1.74566	1	0.682565
ptsP	protein_coding	-1.76382	1	0.472828
NHB12_RS13330	protein_coding	-1.77278	1	0.71185
NHB12_RS08060	protein_coding	-1.77278	1	0.71185
NHB12_RS06840	protein_coding	-1.77278	1	0.71185
walK	protein_coding	-1.77278	1	0.71185
NHB12_RS03755	protein_coding	-1.77278	1	0.71185
fabD	protein_coding	-1.77278	1	0.71185
NHB12_RS08520	protein_coding	-1.77278	1	0.71185
rplD	protein_coding	-1.77278	1	0.71185
NHB12_RS13905	protein_coding	-1.77278	1	0.71185
folE2	protein_coding	-1.77278	1	0.71185
NHB12_RS01625	protein_coding	-1.83664	1	0.701921
radA	protein_coding	-1.83664	1	0.701921
murT	protein_coding	-1.83664	1	0.701921
NHB12_RS04230	protein_coding	-1.87033	1	0.696704
NHB12_RS08135	protein_coding	-1.87033	1	0.696704
NHB12_RS07400	protein_coding	-1.87419	1	0.671244
fnbB	protein_coding	-1.88418	1	0.694561
NHB12_RS02905	protein_coding	-1.89779	1	0.69246
prfA	protein_coding	-1.8978	1	0.692459
NHB12_RS00400	protein_coding	-1.8978	1	0.692459
NHB12_RS12830	protein_coding	-1.8978	1	0.692459
recD2	protein_coding	-1.8978	1	0.692459
NHB12_RS09105	protein_coding	-1.8978	1	0.692459
sdpC	protein_coding	-1.8978	1	0.692459
recR	protein_coding	-1.92687	1	0.670126
NHB12_RS07920	protein_coding	-1.93271	1	0.686056
tagG	protein_coding	-1.95646	1	0.683426
NHB12_RS11545	protein_coding	-1.95646	1	0.683426
NHB12_RS04780	protein_coding	-1.95646	1	0.683426
NHB12_RS02270	protein_coding	-1.95646	1	0.683426
ezrA	protein_coding	-1.95646	1	0.683426
sapep	protein_coding	-1.95646	1	0.683426
NHB12_RS08670	protein_coding	-1.95646	1	0.683426
NHB12_RS01130	protein_coding	-1.95646	1	0.683426
gltX	protein_coding	-1.95646	1	0.683426
accB	protein_coding	-1.95646	1	0.683426
sasA	protein_coding	-1.95646	1	0.683426
NHB12_RS08140	protein_coding	-1.98625	1	0.678856
NHB12_RS08890	protein_coding	-1.98625	1	0.678856
NHB12_RS01520	protein_coding	-1.9904	1	0.678221
NHB12_RS07975	protein_coding	-2.0088	1	0.675405
tarA	protein_coding	-2.01284	1	0.674788
NHB12_RS03960	protein_coding	-2.01284	1	0.674788
NHB12_RS00565	protein_coding	-2.0173	1	0.671682
NHB12_RS12425	protein_coding	-2.04189	1	0.670353
NHB12_RS02285	protein_coding	-2.06709	1	0.666515
rpsK	protein_coding	-2.06709	1	0.666515
NHB12_RS12435	protein_coding	-2.06709	1	0.666515
gmk	protein_coding	-2.081	1	0.486663
NHB12_RS10850	protein_coding	-2.09236	1	0.654991
NHB12_RS00035	protein_coding	-2.09355	1	0.662494
NHB12_RS05430	protein_coding	-2.10006	1	0.49552
NHB12_RS01900	protein_coding	-2.10287	1	0.661081
rpsU	protein_coding	-2.11905	1	0.242708
NHB12_RS03200	protein_coding	-2.11937	1	0.65858
NHB12_RS02585	protein_coding	-2.11937	1	0.65858
NHB12_RS05915	protein_coding	-2.11937	1	0.65858
NHB12_RS07390	protein_coding	-2.11937	1	0.65858
yfkAB	protein_coding	-2.11937	1	0.65858
NHB12_RS06690	protein_coding	-2.16983	1	0.650958
NHB12_RS11275	protein_coding	-2.16983	1	0.650958
rpsT	protein_coding	-2.16983	1	0.650958
NHB12_RS11185	protein_coding	-2.16983	1	0.650958
gyrA	protein_coding	-2.1932	1	0.633034
cymR	protein_coding	-2.19343	1	0.647406
thrS	protein_coding	-2.19343	1	0.647406
secE	protein_coding	-2.19343	1	0.647406
NHB12_RS03625	protein_coding	-2.19343	1	0.647406
NHB12_RS11360	protein_coding	-2.19682	1	0.646895
NHB12_RS08930	protein_coding	-2.19852	1	0.64664
pyrH	protein_coding	-2.20526	1	0.645627
dltA	protein_coding	-2.20698	1	0.629034
NHB12_RS00930	protein_coding	-2.21693	1	0.643876
ahpF	protein_coding	-2.21838	1	0.629972
guaB	protein_coding	-2.21858	1	0.643628
NHB12_RS05365	protein_coding	-2.21858	1	0.643628
NHB12_RS02840	protein_coding	-2.21858	1	0.643628
NHB12_RS06580	pseudogene	-2.2417	1	0.640164
hisS	protein_coding	-2.24494	1	0.639679
fdaB	protein_coding	-2.25168	1	0.588997
pbuX	protein_coding	-2.2578	1	0.637756
sarV	protein_coding	-2.26416	1	0.636806
NHB12_RS08495	protein_coding	-2.26574	1	0.63657
NHB12_RS05830	tRNA	-2.28206	1	0.330937
NHB12_RS13380	protein_coding	-2.28683	1	0.633424
pmtA	protein_coding	-2.28683	1	0.633424
NHB12_RS06860	protein_coding	-2.28683	1	0.633424
NHB12_RS11155	protein_coding	-2.28683	1	0.633424
NHB12_RS03220	protein_coding	-2.29149	1	0.63273
NHB12_RS09950	protein_coding	-2.31141	1	0.629766
menB	protein_coding	-2.31141	1	0.629766
NHB12_RS12535	protein_coding	-2.31141	1	0.629766
pdxS	protein_coding	-2.34249	1	0.625152
NHB12_RS05015	protein_coding	-2.34544	1	0.624716
xpt	protein_coding	-2.35567	1	0.623201
rpmC	protein_coding	-2.35567	1	0.623201
sqr	pseudogene	-2.37455	1	0.62041
NHB12_RS10690	protein_coding	-2.37455	1	0.62041
gndA	protein_coding	-2.39862	1	0.61686
groES	protein_coding	-2.39862	1	0.61686
NHB12_RS11290	protein_coding	-2.40072	1	0.546477
NHB12_RS07075	protein_coding	-2.41856	1	0.613925
NHB12_RS12990	protein_coding	-2.41993	1	0.613723
rpmA	protein_coding	-2.43763	1	0.611124
asnS	protein_coding	-2.44032	1	0.610729
metK	protein_coding	-2.44032	1	0.610729
NHB12_RS09860	tRNA	-2.45724	1	0.608249
NHB12_RS09855	tRNA	-2.49162	1	0.314433
NHB12_RS10830	protein_coding	-2.50263	1	0.60162
prsA	protein_coding	-2.53545	1	0.596846
mutL	protein_coding	-2.53545	1	0.596846
NHB12_RS05065	protein_coding	-2.54407	1	0.595596
NHB12_RS02545	protein_coding	-2.55753	1	0.529305
NHB12_RS11570	protein_coding	-2.55865	1	0.593482
rapZ	protein_coding	-2.55865	1	0.593482
hxlB	protein_coding	-2.57838	1	0.590628
dltB	protein_coding	-2.57957	1	0.590457
trmB	protein_coding	-2.59603	1	0.588081
NHB12_RS13490	protein_coding	-2.60964	1	0.58612
NHB12_RS00095	tRNA	-2.60964	1	0.58612
NHB12_RS03630	protein_coding	-2.60964	1	0.58612
NHB12_RS07340	protein_coding	-2.60964	1	0.58612
ccsA	protein_coding	-2.60964	1	0.58612
NHB12_RS13175	protein_coding	-2.60964	1	0.58612
ftnA	protein_coding	-2.62682	1	0.583649
NHB12_RS03745	protein_coding	-2.63247	1	0.582837
NHB12_RS06745	protein_coding	-2.63247	1	0.582837
rho	protein_coding	-2.64702	1	0.580749
NHB12_RS02910	protein_coding	-2.65037	1	0.580269
NHB12_RS05450	protein_coding	-2.65148	1	0.58011
deoB	protein_coding	-2.65508	1	0.296271
cyoE	protein_coding	-2.66801	1	0.577744
prmA	protein_coding	-2.66801	1	0.577744
NHB12_RS09915	tRNA	-2.66801	1	0.577744
pheT	protein_coding	-2.66801	1	0.577744
tyrS	protein_coding	-2.66801	1	0.577744
NHB12_RS05010	protein_coding	-2.66801	1	0.577744
NHB12_RS09160	protein_coding	-2.68019	1	0.576003
sph	pseudogene	-2.68019	1	0.576003
qoxA	protein_coding	-2.68883	1	0.57477
NHB12_RS08620	protein_coding	-2.68991	1	0.574617
secA	protein_coding	-2.69098	1	0.574464
NHB12_RS12245	protein_coding	-2.72312	1	0.569888
def	protein_coding	-2.74746	1	0.566434
NHB12_RS06515	protein_coding	-2.74746	1	0.566434
pfkB	protein_coding	-2.7495	1	0.566145
NHB12_RS11390	protein_coding	-2.75154	1	0.565857
NHB12_RS02300	protein_coding	-2.75863	1	0.564853
secDF	protein_coding	-2.76966	1	0.563294
NHB12_RS03095	protein_coding	-2.78638	1	0.560933
map	protein_coding	-2.80201	1	0.558731
rplE	protein_coding	-2.80201	1	0.558731
yidC	protein_coding	-2.80201	1	0.558731
NHB12_RS09380	protein_coding	-2.81173	1	0.557364
accD	protein_coding	-2.81654	1	0.556688
mscL	protein_coding	-2.81782	1	0.129045
dnaK	protein_coding	-2.83365	1	0.554286
clpX	protein_coding	-2.83365	1	0.554286
NHB12_RS03420	protein_coding	-2.84329	1	0.552936
parE	protein_coding	-2.84423	1	0.552804
clpB	protein_coding	-2.84797	1	0.552281
spa	protein_coding	-2.86222	1	0.52899
mprF	protein_coding	-2.86461	1	0.549954
lepA	protein_coding	-2.86461	1	0.549954
NHB12_RS09325	protein_coding	-2.86461	1	0.549954
graX	protein_coding	-2.87326	1	0.548747
pflB	protein_coding	-2.87326	1	0.548747
treR	protein_coding	-2.87326	1	0.548747
NHB12_RS08165	protein_coding	-2.87326	1	0.548747
czrA	protein_coding	-2.87326	1	0.548747
NHB12_RS14085	protein_coding	-2.87781	1	0.548112
NHB12_RS03720	protein_coding	-2.88144	1	0.547606
atpB	protein_coding	-2.89492	1	0.545729
scb	protein_coding	-2.89493	1	0.545728
noc	protein_coding	-2.89945	1	0.542207
agrC	protein_coding	-2.90277	1	0.426698
menD	protein_coding	-2.90795	1	0.543918
NHB12_RS06700	protein_coding	-2.92461	1	0.541606
secA2	protein_coding	-2.93227	1	0.540545
pflA	protein_coding	-2.93227	1	0.540545
NHB12_RS05765	protein_coding	-2.93227	1	0.540545
NHB12_RS08420	protein_coding	-2.93227	1	0.540545
rplV	protein_coding	-2.934	1	0.540305
NHB12_RS06390	protein_coding	-2.9366	1	0.539946
NHB12_RS07970	protein_coding	-2.9537	1	0.537581
NHB12_RS13825	protein_coding	-2.96216	1	0.536414
NHB12_RS13475	protein_coding	-2.96385	1	0.536181
NHB12_RS01975	protein_coding	-2.98896	1	0.532723
NHB12_RS10040	protein_coding	-2.98896	1	0.532723
NHB12_RS08130	protein_coding	-2.98896	1	0.532723
mnhD1	protein_coding	-2.98896	1	0.532723
fakA	protein_coding	-2.98978	1	0.52069
gatA	protein_coding	-2.99061	1	0.532497
hslO	protein_coding	-2.99226	1	0.53227
dnaX	protein_coding	-2.99554	1	0.53182
ileS	protein_coding	-3.01018	1	0.529811
hemA	protein_coding	-3.03761	1	0.526058
NHB12_RS07295	protein_coding	-3.03761	1	0.526058
NHB12_RS14400	protein_coding	-3.04351	1	0.525252
NHB12_RS02495	protein_coding	-3.05057	1	0.52429
secY	protein_coding	-3.06382	1	0.496676
femB	protein_coding	-3.06453	1	0.522388
sdpB	protein_coding	-3.07195	1	0.521378
pbp4	protein_coding	-3.08491	1	0.519617
fabF	protein_coding	-3.0902	1	0.5189
NHB12_RS08915	protein_coding	-3.09607	1	0.518104
pknB	protein_coding	-3.09607	1	0.518104
NHB12_RS06675	protein_coding	-3.09607	1	0.518104
NHB12_RS07890	protein_coding	-3.09832	1	0.517799
NHB12_RS04465	protein_coding	-3.10654	1	0.516686
ftsA	protein_coding	-3.13589	1	0.512723
sirC	protein_coding	-3.14678	1	0.511256
NHB12_RS02230	protein_coding	-3.14678	1	0.511256
NHB12_RS11660	protein_coding	-3.14894	1	0.510965
NHB12_RS08470	protein_coding	-3.17325	1	0.507701
NHB12_RS07250	protein_coding	-3.17606	1	0.507324
atpG	protein_coding	-3.19205	1	0.505182
NHB12_RS11495	tRNA	-3.19577	1	0.504685
mntC	protein_coding	-3.19577	1	0.504685
NHB12_RS13900	protein_coding	-3.19715	1	0.5045
NHB12_RS13340	protein_coding	-3.19853	1	0.504316
NHB12_RS12370	protein_coding	-3.19922	1	0.504224
rimP	protein_coding	-3.22202	1	0.501182
NHB12_RS10025	protein_coding	-3.24008	1	0.498781
rlmD	protein_coding	-3.24316	1	0.498372
NHB12_RS04740	protein_coding	-3.2635	1	0.495675
treC	protein_coding	-3.26855	1	0.495007
trhO	protein_coding	-3.26855	1	0.495007
mroQ	protein_coding	-3.27243	1	0.494493
rnr	protein_coding	-3.27823	1	0.493727
NHB12_RS02680	tRNA	-3.30359	1	0.490382
mnhA1	protein_coding	-3.33349	1	0.486455
ffh	protein_coding	-3.33349	1	0.486455
rplJ	protein_coding	-3.33625	1	0.129796
NHB12_RS07470	protein_coding	-3.33778	1	0.485893
NHB12_RS10215	protein_coding	-3.35673	1	0.483415
rplO	protein_coding	-3.36093	1	0.482866
NHB12_RS02020	protein_coding	-3.36452	1	0.482397
topA	protein_coding	-3.38076	1	0.480281
yycF	protein_coding	-3.38253	1	0.480051
accC	protein_coding	-3.40207	1	0.477512
NHB12_RS03690	protein_coding	-3.4185	1	0.475382
infB	protein_coding	-3.42193	1	0.474939
femA	protein_coding	-3.42364	1	0.474718
rnjB	protein_coding	-3.42478	1	0.474571
NHB12_RS00065	protein_coding	-3.42761	1	0.474204
NHB12_RS14570	protein_coding	-3.44705	1	0.215855
NHB12_RS08000	protein_coding	-3.4499	1	0.471328
NHB12_RS02700	rRNA	-3.45877	1	0.470187
NHB12_RS12120	protein_coding	-3.4592	1	0.470131
queA	protein_coding	-3.46251	1	0.469705
NHB12_RS14515	protein_coding	-3.46526	1	0.469351
NHB12_RS08925	protein_coding	-3.47892	1	0.467599
NHB12_RS03905	protein_coding	-3.48103	1	0.467328
rpsB	protein_coding	-3.48528	1	0.203605
rpsQ	protein_coding	-3.48536	1	0.466772
greA	protein_coding	-3.48644	1	0.466634
NHB12_RS08150	protein_coding	-3.48806	1	0.466426
NHB12_RS03185	protein_coding	-3.49878	1	0.465055
panB	protein_coding	-3.50359	1	0.464441
fdhF	protein_coding	-3.50678	1	0.464033
NHB12_RS04840	protein_coding	-3.50837	1	0.46383
alaS	protein_coding	-3.52001	1	0.462344
NHB12_RS13440	protein_coding	-3.52264	1	0.46201
NHB12_RS06810	protein_coding	-3.52682	1	0.461477
NHB12_RS02740	protein_coding	-3.55695	1	0.45765
NHB12_RS10250	protein_coding	-3.56001	1	0.457263
guaA	protein_coding	-3.56481	1	0.163488
ruvX	protein_coding	-3.56761	1	0.456301
stgP	protein_coding	-3.57934	1	0.454818
NHB12_RS12270	protein_coding	-3.57934	1	0.454818
frr	protein_coding	-3.58234	1	0.454439
gpmI	protein_coding	-3.58682	1	0.453874
NHB12_RS03530	protein_coding	-3.5898	1	0.453499
nrdE	protein_coding	-3.59424	1	0.452938
NHB12_RS04645	protein_coding	-3.59595	1	0.452723
NHB12_RS04185	protein_coding	-3.60038	1	0.452165
rplR	protein_coding	-3.63533	1	0.447778
pta	protein_coding	-3.64896	1	0.446075
purB	protein_coding	-3.65226	1	0.445662
rpsM	protein_coding	-3.68875	1	0.44112
rrf	rRNA	-3.7005	1	0.0141838
NHB12_RS07405	protein_coding	-3.70688	1	0.438874
NHB12_RS11370	protein_coding	-3.70733	1	0.438818
argS	protein_coding	-3.71676	1	0.437653
cozEb	protein_coding	-3.7341	1	0.435513
NHB12_RS12515	protein_coding	-3.73498	1	0.435405
fur	protein_coding	-3.73982	1	0.434809
NHB12_RS03680	protein_coding	-3.74551	1	0.434109
nucI	protein_coding	-3.75298	1	0.433191
der	protein_coding	-3.75601	1	0.432819
NHB12_RS05045	tRNA	-3.76108	1	0.111663
NHB12_RS04155	protein_coding	-3.7612	1	0.432183
rplQ	protein_coding	-3.76421	1	0.431813
cdaA	protein_coding	-3.76646	1	0.431538
NHB12_RS12255	protein_coding	-3.76775	1	0.43138
NHB12_RS08525	protein_coding	-3.78364	1	0.429435
NHB12_RS11500	tRNA	-3.78406	1	0.429383
rplL	protein_coding	-3.79082	1	0.428559
acnA	protein_coding	-3.7925	1	0.428353
rpsS	protein_coding	-3.8052	1	0.426805
NHB12_RS12765	protein_coding	-3.81256	1	0.240721
NHB12_RS10205	protein_coding	-3.81904	1	0.425123
NHB12_RS11875	protein_coding	-3.82397	1	0.424524
glnA	protein_coding	-3.85438	1	0.351775
cysK	protein_coding	-3.85676	1	0.420555
NHB12_RS13990	protein_coding	-3.8602	1	0.42014
NHB12_RS06300	protein_coding	-3.86576	1	0.419469
metG	protein_coding	-3.86854	1	0.419135
NHB12_RS12925	protein_coding	-3.9024	1	0.164881
NHB12_RS08880	protein_coding	-3.90451	1	0.414815
NHB12_RS03580	protein_coding	-3.92318	1	0.412583
NHB12_RS11190	protein_coding	-3.92994	1	0.411776
rpsH	protein_coding	-3.94266	1	0.410262
glmU	protein_coding	-3.95083	1	0.409291
ecb	protein_coding	-3.96631	1	0.407455
NHB12_RS12670	protein_coding	-3.99105	1	0.31181
NHB12_RS12820	protein_coding	-4.00032	1	0.403437
NHB12_RS12160	protein_coding	-4.01139	1	0.402135
sufB	protein_coding	-4.03431	1	0.176928
tarS	protein_coding	-4.03814	1	0.398999
codY	protein_coding	-4.05897	1	0.396566
NHB12_RS09135	protein_coding	-4.06879	1	0.395423
pepG1	protein_coding	-4.07635	1	0.394544
atpD	protein_coding	-4.09779	1	0.392058
tpiA	protein_coding	-4.10718	1	0.390972
NHB12_RS05425	protein_coding	-4.10914	1	0.390746
serS	protein_coding	-4.11261	1	0.390345
ssrA	tmRNA	-4.1218	1	0.144843
gatB	protein_coding	-4.13222	1	0.388085
murA	protein_coding	-4.15746	1	0.385188
glmM	protein_coding	-4.16712	1	0.384084
pgsA	protein_coding	-4.20969	1	0.379237
NHB12_RS03765	protein_coding	-4.23005	1	0.376932
atpA	protein_coding	-4.3113	1	0.367821
rplU	protein_coding	-4.31209	1	0.103534
NHB12_RS02640	rRNA	-4.31547	1	0.367357
NHB12_RS05415	protein_coding	-4.40238	1	0.357773
qoxB	protein_coding	-4.4104	1	0.356896
ftsZ	protein_coding	-4.43245	1	0.354494
rpsF	protein_coding	-4.43707	1	0.353992
lpdA	protein_coding	-4.44232	1	0.064627
wecB	protein_coding	-4.4757	1	0.349811
tgt	protein_coding	-4.49733	1	0.347484
rplX	protein_coding	-4.50101	1	0.174834
NHB12_RS08255	protein_coding	-4.53165	1	0.343812
NHB12_RS06775	protein_coding	-4.53327	1	0.343639
eno	protein_coding	-4.54057	1	0.342862
rplS	protein_coding	-4.54964	1	0.0253477
NHB12_RS11255	protein_coding	-4.56446	1	0.340325
auxB	protein_coding	-4.61133	1	0.335383
lysS	protein_coding	-4.61955	1	0.33452
pnp	protein_coding	-4.6208	1	0.33439
tuf	protein_coding	-4.63529	1	0.0425161
sucC	protein_coding	-4.64461	1	0.331902
hchA	protein_coding	-4.65351	1	0.330975
NHB12_RS07345	protein_coding	-4.68771	1	0.315676
rpsC	protein_coding	-4.69273	1	0.326911
femX	protein_coding	-4.73457	1	0.32261
NHB12_RS02855	protein_coding	-4.73679	1	0.322383
tig	protein_coding	-4.74274	1	0.321775
pfkA	protein_coding	-4.85969	1	0.0373494
NHB12_RS13660	protein_coding	-4.88376	1	0.307579
NHB12_RS12230	protein_coding	-4.90485	1	0.305492
rpoE	protein_coding	-4.9068	1	0.3053
tsf	protein_coding	-4.9302	1	0.0855934
lqo	protein_coding	-5.00787	1	0.280168
NHB12_RS02415	protein_coding	-5.02252	1	0.278778
rpsD	protein_coding	-5.0431	1	0.292046
pdhA	protein_coding	-5.07391	1	0.276304
rplF	protein_coding	-5.09412	1	0.270224
NHB12_RS06130	protein_coding	-5.15476	1	0.0479069
NHB12_RS11850	protein_coding	-5.18851	1	0.27834
ftsH	protein_coding	-5.23468	1	0.238312
rpsL	protein_coding	-5.30336	1	0.236851
rplN	protein_coding	-5.38128	1	0.260854
rpmI	protein_coding	-5.41195	1	0.258144
NHB12_RS04635	protein_coding	-5.42637	1	0.256877
rplB	protein_coding	-5.43109	1	0.254712
NHB12_RS05585	protein_coding	-5.49133	1	0.19551
rplM	protein_coding	-5.49614	1	0.250805
rplK	protein_coding	-5.54402	1	0.0173708
typA	protein_coding	-5.55936	1	0.230681
rpsE	protein_coding	-5.57338	1	0.23144
rplT	protein_coding	-5.74009	1	0.226939
gap	protein_coding	-5.85258	1	0.112554
infC	protein_coding	-6.00716	1	0.155848
rpoB	protein_coding	-6.00862	1	0.00744015
rplA	protein_coding	-6.01106	1	0.0927818
rpsO	protein_coding	-6.01334	1	0.0946915
rpsJ	protein_coding	-6.11254	1	0.107108
rpoC	protein_coding	-6.26887	1	0.00766777
NHB12_RS01925	protein_coding	-6.28322	0.39263	0.00195895
rpsR	protein_coding	-6.35142	1	0.0367892
fusA	protein_coding	-7.01461	0.39263	0.00123148
rpsG	protein_coding	-7.21499	0.39263	0.00173073
NHB12_RS02550	protein_coding	-7.22903	0.39263	0.00168351
