# Supplementary material for: A rapid method to simultaneously separate bacterial and eukaryotic RNA during infections reveals increased intracellular expression of Staphylococcus aureus and Shigella flexneri virulence factors
Source: Microbiol Spectr. 2026 Apr 6;14(5):e03745-25. doi: 10.1128/spectrum.03745-25 (PMC13141877; doi:10.1128/spectrum.03745-25)
Supplement: Table S2 — Twice washed fraction versus S. aureus grown in broth culture. [file spectrum.03745-25-s0003.xls]

## Sheet: forxls
Table S2 Twice washed fraction versus S. aureus grown in broth culture (values higher than 1 in the Log2FoldChange column indicate genes induced inside macrophages compared to genes grown in broth culture)
sym	gene_biotype	log2FoldChange	padj	pvalue
vraX	protein_coding	8.89105	0.00484397	4.8929e-05
NHB12_RS05835	protein_coding	7.48233	0.0155565	0.000392842
sprA1	protein_coding	7.14594	0.357595	0.135453
NHB12_RS12235	protein_coding	7.09189		0.13844
NHB12_RS00675	protein_coding	6.8194		0.154275
NHB12_RS02255	protein_coding	6.54259	0.413069	0.171738
gltB	protein_coding	6.39618	0.0695514	0.00667412
hpf	protein_coding	5.76721		0.228503
NHB12_RS02245	protein_coding	5.7352	0.0210312	0.000929517
NHB12_RS13835	protein_coding	5.45806		0.254527
NHB12_RS13315	protein_coding	5.23268		0.27476
NHB12_RS14545	protein_coding	5.1963		0.273376
NHB12_RS02525	protein_coding	5.15731		0.281767
NHB12_RS01965	protein_coding	5.05644		0.291332
pruA	protein_coding	5.00629		0.29617
NHB12_RS05080	protein_coding	4.88017		0.267825
dapD	protein_coding	4.65433	0.581095	0.331635
esxA	protein_coding	4.65405		0.264945
mraZ	protein_coding	4.63502		0.333657
opp3b	protein_coding	4.62886		0.334304
msaA	protein_coding	4.56731		0.340813
NHB12_RS00775	protein_coding	4.56702		0.261576
NHB12_RS00285	protein_coding	4.52369		0.262133
hutG	protein_coding	4.49858		0.258872
NHB12_RS03585	protein_coding	4.42817		0.25803
NHB12_RS08985	protein_coding	4.41628		0.357128
NHB12_RS02900	protein_coding	4.39335		0.255453
NHB12_RS10235	protein_coding	4.35773		0.253641
NHB12_RS08840	protein_coding	4.28063		0.372199
NHB12_RS13840	protein_coding	4.25524		0.252191
NHB12_RS09220	protein_coding	4.20101		0.253058
NHB12_RS06660	protein_coding	4.01908		0.249125
NHB12_RS12660	protein_coding	3.99736		0.367224
NHB12_RS14460	protein_coding	3.99123		0.365632
NHB12_RS06975	protein_coding	3.86308		0.302752
cvfB	protein_coding	3.85689		0.239084
NHB12_RS12385	protein_coding	3.83928		0.423923
NHB12_RS09570	tRNA	3.83894	0.615858	0.394097
NHB12_RS04325	protein_coding	3.81315		0.427113
NHB12_RS01090	protein_coding	3.80593		0.235611
hisC	protein_coding	3.7392		0.436216
NHB12_RS07000	protein_coding	3.73665		0.298482
NHB12_RS09785	tRNA	3.73058		0.234583
NHB12_RS01240	protein_coding	3.70764		0.251513
NHB12_RS05850	protein_coding	3.67932		0.242034
NHB12_RS09655	protein_coding	3.65313		0.397616
NHB12_RS13675	protein_coding	3.6507		0.236515
NHB12_RS01665	protein_coding	3.59792		0.293895
hprK	protein_coding	3.59792		0.293895
NHB12_RS05550	protein_coding	3.59792		0.293895
NHB12_RS05510	protein_coding	3.59232		0.229948
NHB12_RS01205	protein_coding	3.56598		0.247772
brnQ2	protein_coding	3.56598		0.247772
NHB12_RS13150	protein_coding	3.56598		0.247772
tpx	protein_coding	3.56249		0.228185
NHB12_RS01640	protein_coding	3.50358		0.231895
NHB12_RS11075	protein_coding	3.50358		0.231895
acsA	protein_coding	3.44909		0.473001
NHB12_RS04710	protein_coding	3.44419		0.289052
pstA	protein_coding	3.44419		0.289052
NHB12_RS09805	tRNA	3.44419		0.289052
NHB12_RS13830	protein_coding	3.44419		0.289052
ldmS	protein_coding	3.40707		0.224262
NHB12_RS09015	protein_coding	3.37395		0.224684
NHB12_RS11375	protein_coding	3.37395		0.224684
traP	protein_coding	3.34021		0.227633
NHB12_RS02265	protein_coding	3.33982		0.227477
NHB12_RS05840	protein_coding	3.30258	0.489099	0.24455
NHB12_RS05025	protein_coding	3.27172		0.284224
purF	protein_coding	3.27172		0.284224
kdpB	protein_coding	3.2696		0.22175
NHB12_RS01245	protein_coding	3.23185		0.241175
NHB12_RS13060	protein_coding	3.15535		0.224069
cntE	protein_coding	3.11684		0.220836
NHB12_RS02250	protein_coding	3.1014	0.531537	0.29498
ribD	protein_coding	3.08524		0.506859
NHB12_RS06995	protein_coding	3.07801		0.220107
NHB12_RS00895	protein_coding	3.0751		0.280008
NHB12_RS12850	protein_coding	3.03866		0.222628
NHB12_RS02435	rRNA	2.98697		0.228563
addB	protein_coding	2.95369		0.268009
NHB12_RS09070	protein_coding	2.95369		0.268009
NHB12_RS09975	protein_coding	2.94454		0.223096
isaB	protein_coding	2.93958		0.54157
NHB12_RS10045	protein_coding	2.85272		0.486168
sdrD	protein_coding	2.84611		0.277879
nrdF	protein_coding	2.84611		0.277879
opp3C	protein_coding	2.84611		0.277879
NHB12_RS11405	pseudogene	2.84611		0.277879
NHB12_RS09835	tRNA	2.79413		0.241893
NHB12_RS10005	protein_coding	2.76797		0.264984
NHB12_RS13495	protein_coding	2.76797		0.264984
metX	protein_coding	2.69972		0.227811
putP	protein_coding	2.69972		0.227811
xerC	protein_coding	2.65403		0.228929
hutU	protein_coding	2.6079		0.236838
NHB12_RS13145	pseudogene	2.59848		0.590096
NHB12_RS00360	protein_coding	2.57121		0.2814
NHB12_RS00465	protein_coding	2.57121		0.2814
esxD	protein_coding	2.57121		0.2814
pdxT	protein_coding	2.57121		0.2814
NHB12_RS05225	protein_coding	2.57121		0.2814
NHB12_RS07950	protein_coding	2.57121		0.2814
mtaB	protein_coding	2.57121		0.2814
coaE	protein_coding	2.57121		0.2814
NHB12_RS10835	protein_coding	2.57121		0.2814
NHB12_RS13015	protein_coding	2.57121		0.2814
NHB12_RS13190	protein_coding	2.57121		0.2814
mbcS	protein_coding	2.57121		0.2814
isdE	protein_coding	2.55656		0.265373
NHB12_RS03705	protein_coding	2.5117		0.252695
NHB12_RS07090	protein_coding	2.5117		0.252695
NHB12_RS12350	protein_coding	2.5117		0.252695
NHB12_RS08080	protein_coding	2.4594		0.245273
NHB12_RS12610	protein_coding	2.4594		0.245273
NHB12_RS07280	protein_coding	2.41063		0.244979
NHB12_RS09055	protein_coding	2.41063		0.244979
NHB12_RS12295	protein_coding	2.41063		0.244979
NHB12_RS02370	protein_coding	2.40032	0.739597	0.601389
NHB12_RS07325	protein_coding	2.36318		0.251643
NHB12_RS14075	protein_coding	2.36318		0.251643
NHB12_RS07585	protein_coding	2.31132		0.273735
NHB12_RS11440	protein_coding	2.31132		0.273735
NHB12_RS12945	protein_coding	2.31132		0.273735
gdpP	protein_coding	2.22641		0.300824
NHB12_RS01035	protein_coding	2.22641		0.300824
ggt	protein_coding	2.22641		0.300824
ahpC	protein_coding	2.22641		0.300824
NHB12_RS02315	protein_coding	2.22641		0.300824
divIC	protein_coding	2.22641		0.300824
NHB12_RS03665	protein_coding	2.22641		0.300824
NHB12_RS03805	protein_coding	2.22641		0.300824
ltaS	protein_coding	2.22641		0.300824
NHB12_RS04865	protein_coding	2.22641		0.300824
NHB12_RS04985	protein_coding	2.22641		0.300824
NHB12_RS05135	protein_coding	2.22641		0.300824
NHB12_RS05665	protein_coding	2.22641		0.300824
NHB12_RS09600	tRNA	2.22641		0.300824
NHB12_RS09885	tRNA	2.22641		0.300824
pmtB	protein_coding	2.22641		0.300824
pmtR	protein_coding	2.22641		0.300824
NHB12_RS11505	tRNA	2.22641		0.300824
NHB12_RS12145	protein_coding	2.22641		0.300824
NHB12_RS12575	protein_coding	2.22641		0.300824
NHB12_RS12615	protein_coding	2.22641		0.300824
bioD	protein_coding	2.22641		0.300824
NHB12_RS13055	protein_coding	2.22641		0.300824
sasF	protein_coding	2.22641		0.300824
NHB12_RS06470	protein_coding	2.19852		0.64718
NHB12_RS00770	protein_coding	2.16169		0.284098
NHB12_RS03780	protein_coding	2.16169		0.284098
NHB12_RS05480	protein_coding	2.16169		0.284098
NHB12_RS05060	protein_coding	2.11813		0.657184
NHB12_RS01780	protein_coding	2.10967		0.282268
nfsA	protein_coding	2.10967		0.282268
sdgB	protein_coding	2.10967		0.282268
NHB12_RS04295	protein_coding	2.10967		0.282268
NHB12_RS04955	protein_coding	2.10967		0.282268
thrB	protein_coding	2.10967		0.282268
pstB	protein_coding	2.10967		0.282268
NHB12_RS10120	protein_coding	2.10967		0.282268
sdhA	protein_coding	2.09215		0.653615
NHB12_RS03895	protein_coding	2.06361		0.287144
NHB12_RS13000	protein_coding	2.06361		0.287144
NHB12_RS01805	protein_coding	2.0169		0.301374
purM	protein_coding	2.0169		0.301374
NHB12_RS06005	protein_coding	2.0169		0.301374
rpe	protein_coding	2.0169		0.301374
copZ	protein_coding	2.0169		0.301374
NHB12_RS14025	protein_coding	2.0169		0.301374
rarD	protein_coding	1.85771		0.701666
NHB12_RS13415	protein_coding	1.85771		0.701666
hutH	protein_coding	1.76905		0.365615
tnpA	pseudogene	1.76905		0.365615
NHB12_RS00990	protein_coding	1.76905		0.365615
NHB12_RS01340	protein_coding	1.76905		0.365615
NHB12_RS01820	protein_coding	1.76905		0.365615
NHB12_RS02085	protein_coding	1.76905		0.365615
NHB12_RS02350	protein_coding	1.76905		0.365615
NHB12_RS03435	protein_coding	1.76905		0.365615
NHB12_RS03685	protein_coding	1.76905		0.365615
NHB12_RS03700	protein_coding	1.76905		0.365615
nrdI	protein_coding	1.76905		0.365615
NHB12_RS04405	protein_coding	1.76905		0.365615
NHB12_RS04430	protein_coding	1.76905		0.365615
NHB12_RS04630	protein_coding	1.76905		0.365615
addA	protein_coding	1.76905		0.365615
NHB12_RS04785	protein_coding	1.76905		0.365615
NHB12_RS05075	protein_coding	1.76905		0.365615
NHB12_RS05115	protein_coding	1.76905		0.365615
NHB12_RS05640	protein_coding	1.76905		0.365615
NHB12_RS05925	protein_coding	1.76905		0.365615
NHB12_RS08830	protein_coding	1.76905		0.365615
menE	protein_coding	1.76905		0.365615
sigB	protein_coding	1.76905		0.365615
glyA	protein_coding	1.76905		0.365615
lmrS	protein_coding	1.76905		0.365615
NHB12_RS11800	protein_coding	1.76905		0.365615
NHB12_RS12485	protein_coding	1.76905		0.365615
NHB12_RS13005	protein_coding	1.76905		0.365615
cntD	protein_coding	1.76905		0.365615
NHB12_RS13155	protein_coding	1.76905		0.365615
nrdD	protein_coding	1.76905		0.365615
NHB12_RS14090	protein_coding	1.76905		0.365615
NHB12_RS14495	protein_coding	1.76905		0.365615
blaI	protein_coding	1.76905		0.365615
NHB12_RS03265	protein_coding	1.71206		0.364283
thrC	protein_coding	1.71206		0.364283
NHB12_RS09295	protein_coding	1.71206		0.364283
ssrS	ncRNA	1.69414	0.0329674	0.00266403
tarK	protein_coding	1.67122		0.36828
NHB12_RS10635	protein_coding	1.67122		0.36828
NHB12_RS12330	protein_coding	1.67122		0.36828
norC	protein_coding	1.63695		0.375277
NHB12_RS01660	protein_coding	1.63695		0.375277
NHB12_RS03620	protein_coding	1.63695		0.375277
NHB12_RS04995	protein_coding	1.63695		0.375277
NHB12_RS05465	protein_coding	1.63695		0.375277
pmtD	protein_coding	1.63695		0.375277
NHB12_RS11520	tRNA	1.63695		0.375277
NHB12_RS13545	protein_coding	1.63695		0.375277
NHB12_RS14160	protein_coding	1.63695		0.375277
NHB12_RS14305	protein_coding	1.63695		0.375277
NHB12_RS14565	protein_coding	1.63695		0.375277
folD	protein_coding	1.59668		0.729877
hld	protein_coding	1.56107	0.584898	0.342668
mreD	protein_coding	1.39248		0.68275
veg	protein_coding	1.30649	0.669592	0.510148
bshC	protein_coding	1.27573		0.763099
sirB	protein_coding	1.1314		0.546762
metE	protein_coding	1.1314		0.546762
NHB12_RS02145	protein_coding	1.1314		0.546762
bshB2	protein_coding	1.1314		0.546762
NHB12_RS03260	protein_coding	1.1314		0.546762
NHB12_RS04545	protein_coding	1.1314		0.546762
NHB12_RS04615	protein_coding	1.1314		0.546762
mnhF1	protein_coding	1.1314		0.546762
NHB12_RS04850	protein_coding	1.1314		0.546762
NHB12_RS04970	protein_coding	1.1314		0.546762
NHB12_RS05265	protein_coding	1.1314		0.546762
NHB12_RS05400	protein_coding	1.1314		0.546762
coaD	protein_coding	1.1314		0.546762
NHB12_RS06950	protein_coding	1.1314		0.546762
NHB12_RS07150	protein_coding	1.1314		0.546762
NHB12_RS08425	protein_coding	1.1314		0.546762
NHB12_RS09400	protein_coding	1.1314		0.546762
NHB12_RS09960	protein_coding	1.1314		0.546762
sgtB	protein_coding	1.1314		0.546762
NHB12_RS10090	protein_coding	1.1314		0.546762
NHB12_RS10305	protein_coding	1.1314		0.546762
pmtC	protein_coding	1.1314		0.546762
NHB12_RS11235	protein_coding	1.1314		0.546762
NHB12_RS11400	protein_coding	1.1314		0.546762
NHB12_RS11425	protein_coding	1.1314		0.546762
sfaC	protein_coding	1.1314		0.546762
moaC	protein_coding	1.1314		0.546762
NHB12_RS12150	protein_coding	1.1314		0.546762
NHB12_RS12215	protein_coding	1.1314		0.546762
NHB12_RS12300	protein_coding	1.1314		0.546762
NHB12_RS12390	protein_coding	1.1314		0.546762
NHB12_RS12690	protein_coding	1.1314		0.546762
NHB12_RS13625	protein_coding	1.1314		0.546762
NHB12_RS13730	protein_coding	1.1314		0.546762
NHB12_RS13785	protein_coding	1.1314		0.546762
NHB12_RS14265	protein_coding	1.1314		0.546762
NHB12_RS14350	protein_coding	1.1314		0.546762
NHB12_RS14355	protein_coding	1.1314		0.546762
bstA	protein_coding	1.11727	0.898003	0.819357
spoVG	protein_coding	1.10358		0.81001
NHB12_RS13480	protein_coding	1.10351		0.765943
aaa	protein_coding	1.10101		0.552594
menI	protein_coding	1.10101		0.552594
NHB12_RS09000	protein_coding	1.10101		0.552594
NHB12_RS08845	protein_coding	1.096		0.812123
NHB12_RS04260	protein_coding	1.09075	0.737239	0.592025
NHB12_RS00900	protein_coding	1.08232		0.556027
NHB12_RS01365	protein_coding	1.08232		0.556027
glpT	protein_coding	1.08232		0.556027
NHB12_RS02025	protein_coding	1.08232		0.556027
NHB12_RS04620	protein_coding	1.08232		0.556027
NHB12_RS08650	protein_coding	1.08232		0.556027
NHB12_RS08655	protein_coding	1.08232		0.556027
polA	protein_coding	1.08232		0.556027
NHB12_RS10425	protein_coding	1.08232		0.556027
ilvA	protein_coding	1.08232		0.556027
NHB12_RS11510	tRNA	1.08232		0.556027
NHB12_RS12265	protein_coding	1.08232		0.556027
NHB12_RS12650	protein_coding	1.08232		0.556027
NHB12_RS12840	protein_coding	1.08232		0.556027
NHB12_RS13325	protein_coding	1.08232		0.556027
NHB12_RS05040	protein_coding	1.06107		0.745027
ffs	SRP_RNA	1.03381	0.239836	0.066724
NHB12_RS00935	protein_coding	0.947978		0.836405
NHB12_RS13850	protein_coding	0.910125		0.843116
NHB12_RS10345	protein_coding	0.892874		0.707012
NHB12_RS07155	protein_coding	0.853355		0.852433
amaP	protein_coding	0.802448		0.861256
plsY	protein_coding	0.759208		0.868994
NHB12_RS02885	protein_coding	0.75166		0.724303
sucD	protein_coding	0.690682		0.87827
NHB12_RS09590	tRNA	0.64283		0.830304
NHB12_RS09605	tRNA	0.524626	0.779427	0.649522
NHB12_RS04335	protein_coding	0.492817	0.981075	0.915092
NHB12_RS03605	protein_coding	0.490668		0.859813
NHB12_RS06295	protein_coding	0.490668		0.859813
NHB12_RS05360	protein_coding	0.473884	0.898003	0.820902
ausA	protein_coding	0.396278		0.913572
NHB12_RS10035	protein_coding	0.393184		0.922108
NHB12_RS04755	protein_coding	0.3714		0.930742
NHB12_RS11650	protein_coding	0.350374		0.933285
NHB12_RS09040	protein_coding	0.340223		0.928831
NHB12_RS08900	protein_coding	0.317785		0.944844
NHB12_RS01865	protein_coding	0.274225		0.939478
NHB12_RS10950	rRNA	0.252885	0.208409	0.0368424
NHB12_RS00350	protein_coding	0.235929		0.962196
NHB12_RS09920	tRNA	0.235929		0.962196
NHB12_RS13410	protein_coding	0.222336		0.958825
fabG	protein_coding	0.183821		0.962519
NHB12_RS09830	tRNA	0.176593	0.928977	0.8586
NHB12_RS09925	rRNA	0.165782	0.382088	0.152449
NHB12_RS02430	rRNA	0.15615	0.615858	0.398816
NHB12_RS11070	protein_coding	0.142133		0.956251
NHB12_RS08645	protein_coding	0.110837		0.967794
yaaA	protein_coding	0.10556		0.958558
NHB12_RS00520	protein_coding	0.10556		0.958558
sbnH	protein_coding	0.10556		0.958558
brnQ1	protein_coding	0.10556		0.958558
uhpT	protein_coding	0.10556		0.958558
NHB12_RS01295	protein_coding	0.10556		0.958558
scdA	protein_coding	0.10556		0.958558
rbsK	protein_coding	0.10556		0.958558
NHB12_RS01465	protein_coding	0.10556		0.958558
NHB12_RS02225	protein_coding	0.10556		0.958558
NHB12_RS02320	protein_coding	0.10556		0.958558
NHB12_RS02405	protein_coding	0.10556		0.958558
NHB12_RS02655	tRNA	0.10556		0.958558
cysE	protein_coding	0.10556		0.958558
NHB12_RS02785	protein_coding	0.10556		0.958558
nusG	protein_coding	0.10556		0.958558
NHB12_RS02880	protein_coding	0.10556		0.958558
NHB12_RS03045	protein_coding	0.10556		0.958558
NHB12_RS03410	protein_coding	0.10556		0.958558
NHB12_RS03525	protein_coding	0.10556		0.958558
NHB12_RS03610	protein_coding	0.10556		0.958558
NHB12_RS03990	protein_coding	0.10556		0.958558
NHB12_RS04120	protein_coding	0.10556		0.958558
NHB12_RS04175	protein_coding	0.10556		0.958558
NHB12_RS04370	protein_coding	0.10556		0.958558
sufD	protein_coding	0.10556		0.958558
NHB12_RS05205	protein_coding	0.10556		0.958558
rnjA	protein_coding	0.10556		0.958558
NHB12_RS05485	protein_coding	0.10556		0.958558
NHB12_RS05810	protein_coding	0.10556		0.958558
elxI1	protein_coding	0.10556		0.958558
NHB12_RS05930	protein_coding	0.10556		0.958558
NHB12_RS06040	protein_coding	0.10556		0.958558
yfhO	protein_coding	0.10556		0.958558
NHB12_RS06430	protein_coding	0.10556		0.958558
NHB12_RS06820	protein_coding	0.10556		0.958558
NHB12_RS07050	protein_coding	0.10556		0.958558
msrB	protein_coding	0.10556		0.958558
norB	protein_coding	0.10556		0.958558
NHB12_RS07350	protein_coding	0.10556		0.958558
dnaG	protein_coding	0.10556		0.958558
mreC	protein_coding	0.10556		0.958558
NHB12_RS08665	protein_coding	0.10556		0.958558
NHB12_RS08705	protein_coding	0.10556		0.958558
NHB12_RS08800	protein_coding	0.10556		0.958558
NHB12_RS09010	protein_coding	0.10556		0.958558
NHB12_RS09500	protein_coding	0.10556		0.958558
NHB12_RS09755	protein_coding	0.10556		0.958558
NHB12_RS10065	protein_coding	0.10556		0.958558
NHB12_RS10715	protein_coding	0.10556		0.958558
ilvB	protein_coding	0.10556		0.958558
NHB12_RS11095	protein_coding	0.10556		0.958558
NHB12_RS12365	protein_coding	0.10556		0.958558
NHB12_RS12595	protein_coding	0.10556		0.958558
NHB12_RS12630	protein_coding	0.10556		0.958558
NHB12_RS13035	protein_coding	0.10556		0.958558
opp1B	protein_coding	0.10556		0.958558
NHB12_RS13245	protein_coding	0.10556		0.958558
NHB12_RS13470	protein_coding	0.10556		0.958558
NHB12_RS13600	protein_coding	0.10556		0.958558
cwrA	protein_coding	0.10556		0.958558
NHB12_RS14020	protein_coding	0.10556		0.958558
gtfA	protein_coding	0.10556		0.958558
NHB12_RS14360	protein_coding	0.10556		0.958558
mnmG	protein_coding	0.10556		0.958558
blaR1	protein_coding	0.10556		0.958558
NHB12_RS14625	protein_coding	0.10556		0.958558
adsA	protein_coding	0.102753		0.959481
NHB12_RS01410	protein_coding	0.102753		0.959481
NHB12_RS01985	protein_coding	0.102753		0.959481
NHB12_RS03775	protein_coding	0.102753		0.959481
NHB12_RS04305	protein_coding	0.102753		0.959481
NHB12_RS04560	protein_coding	0.102753		0.959481
NHB12_RS04960	protein_coding	0.102753		0.959481
NHB12_RS05695	protein_coding	0.102753		0.959481
NHB12_RS08390	protein_coding	0.102753		0.959481
fumC	protein_coding	0.102753		0.959481
NHB12_RS10400	protein_coding	0.102753		0.959481
NHB12_RS10775	protein_coding	0.102753		0.959481
NHB12_RS11310	protein_coding	0.102753		0.959481
NHB12_RS11430	protein_coding	0.102753		0.959481
clpL	protein_coding	0.102753		0.959481
NHB12_RS13680	protein_coding	0.102753		0.959481
NHB12_RS13765	protein_coding	0.102753		0.959481
lip1	protein_coding	0.102753		0.959481
NHB12_RS09855	tRNA	0.101351	1	0.959999
icd	protein_coding	0.0924732		0.982509
NHB12_RS06695	protein_coding	0.0818242		0.985792
NHB12_RS14405	protein_coding	0.0707771		0.987717
NHB12_RS11100	protein_coding	0.0520284		0.987673
clfA	protein_coding	0.0470526		0.990227
NHB12_RS05495	protein_coding	0.0399968	1	0.990646
spxA	protein_coding	0.0208606	1	0.993317
NHB12_RS00145	protein_coding	0	1	1
NHB12_RS00165	protein_coding	0	1	1
NHB12_RS00310	pseudogene	0	1	1
NHB12_RS01540	protein_coding	0		1
mvk	protein_coding	0		1
NHB12_RS04070	protein_coding	0	1	1
NHB12_RS04715	protein_coding	0		1
purL	protein_coding	0		1
NHB12_RS05715	protein_coding	0	1	1
recG	protein_coding	0		1
NHB12_RS08510	protein_coding	0		1
NHB12_RS09245	protein_coding	0		1
yidD	protein_coding	0		1
NHB12_RS11600	protein_coding	0		1
NHB12_RS12955	protein_coding	0		1
NHB12_RS13400	protein_coding	0		1
NHB12_RS09085	protein_coding	-0.042408	1	0.991764
perR	protein_coding	-0.0476938		0.991752
NHB12_RS09730	protein_coding	-0.0493774		0.991889
fakB1	protein_coding	-0.0521236		0.987433
NHB12_RS13520	protein_coding	-0.0888996	1	0.957587
NHB12_RS02705	rRNA	-0.0949218	0.751435	0.622401
NHB12_RS09320	protein_coding	-0.103729		0.978313
NHB12_RS08920	protein_coding	-0.108053	1	0.960233
mnhG1	protein_coding	-0.119367		0.964586
rpmB	protein_coding	-0.144022	0.997623	0.941808
NHB12_RS11345	protein_coding	-0.166344		0.970596
manA	protein_coding	-0.16985		0.954257
NHB12_RS03480	protein_coding	-0.179444		0.966309
NHB12_RS02685	rRNA	-0.190357	0.823517	0.727801
NHB12_RS09780	tRNA	-0.191101		0.963959
NHB12_RS05910	protein_coding	-0.193489		0.958585
ftsW	protein_coding	-0.19528		0.923738
NHB12_RS08220	protein_coding	-0.232068	0.997623	0.9422
ssrA	tmRNA	-0.261109	0.981075	0.916661
norA	protein_coding	-0.312409		0.896312
NHB12_RS12025	protein_coding	-0.312409		0.896312
NHB12_RS13355	protein_coding	-0.329606		0.867436
NHB12_RS09610	protein_coding	-0.348557		0.935311
NHB12_RS12260	protein_coding	-0.35394		0.938606
NHB12_RS07165	protein_coding	-0.356128		0.93263
lepB	protein_coding	-0.368165		0.932817
rny	protein_coding	-0.368165		0.932817
NHB12_RS11535	rRNA	-0.368648		0.914902
NHB12_RS03890	protein_coding	-0.381582		0.9165
NHB12_RS05490	protein_coding	-0.409122		0.911197
adhP	protein_coding	-0.457275		0.897495
NHB12_RS08265	protein_coding	-0.459121		0.920574
NHB12_RS02375	tRNA	-0.472746		0.852639
ygs	protein_coding	-0.487136		0.916791
NHB12_RS12625	protein_coding	-0.498795		0.862613
NHB12_RS03050	protein_coding	-0.531605		0.907626
NHB12_RS05525	protein_coding	-0.547877		0.904845
NHB12_RS10280	protein_coding	-0.557		0.903378
NHB12_RS08160	protein_coding	-0.565949		0.870495
NHB12_RS03475	protein_coding	-0.567455	0.880521	0.796027
pnpS	protein_coding	-0.578352		0.889498
NHB12_RS01525	protein_coding	-0.581066		0.796304
agrA	protein_coding	-0.602299		0.878976
mvaD	protein_coding	-0.62325		0.800679
NHB12_RS04255	protein_coding	-0.640198		0.879088
NHB12_RS05195	protein_coding	-0.681871		0.882335
NHB12_RS01210	protein_coding	-0.687523		0.795605
NHB12_RS03420	protein_coding	-0.699052		0.878529
NHB12_RS11840	protein_coding	-0.709447		0.849003
rrf	rRNA	-0.731828	0.723347	0.577216
NHB12_RS10940	rRNA	-0.737627		0.810016
panD	protein_coding	-0.756328		0.805215
NHB12_RS11530	rRNA	-0.798581		0.794553
NHB12_RS12680	protein_coding	-0.799157		0.861616
NHB12_RS09150	protein_coding	-0.808517		0.859942
mprF	protein_coding	-0.816665		0.858299
NHB12_RS08790	protein_coding	-0.818298		0.757645
NHB12_RS11265	protein_coding	-0.860902	0.926124	0.851286
NHB12_RS12845	protein_coding	-0.894366		0.83989
NHB12_RS07100	protein_coding	-0.895626		0.832625
NHB12_RS02710	rRNA	-0.905627	0.0210312	0.000788408
agrB	protein_coding	-0.928498		0.839313
NHB12_RS12975	protein_coding	-0.944468		0.795044
NHB12_RS02030	protein_coding	-0.957134		0.834416
NHB12_RS05830	tRNA	-0.964779	0.740796	0.606106
recA	protein_coding	-0.974515		0.831431
uvrA	protein_coding	-1.00223		0.735163
lexA	protein_coding	-1.00722		0.82745
rsmH	protein_coding	-1.0533		0.804465
NHB12_RS06480	protein_coding	-1.06968		0.802415
fmtA	protein_coding	-1.07003		0.713388
NHB12_RS08505	protein_coding	-1.1054	0.781643	0.659265
trhA	protein_coding	-1.1228		0.796797
NHB12_RS14540	protein_coding	-1.1675		0.585705
NHB12_RS08550	protein_coding	-1.17535		0.786804
NHB12_RS13330	protein_coding	-1.18		0.79714
sufC	protein_coding	-1.18799		0.683274
mnhE1	protein_coding	-1.18799		0.683274
NHB12_RS12640	protein_coding	-1.18799		0.683274
NHB12_RS06605	protein_coding	-1.19528		0.794854
NHB12_RS11635	protein_coding	-1.19939	0.880521	0.788711
NHB12_RS07405	protein_coding	-1.20435	0.880521	0.792124
NHB12_RS04790	protein_coding	-1.22625		0.794819
trxB	protein_coding	-1.22634	0.823517	0.720321
NHB12_RS08060	protein_coding	-1.22884		0.788959
cspA	protein_coding	-1.23778		0.774889
NHB12_RS06690	protein_coding	-1.25713		0.783911
NHB12_RS09775	tRNA	-1.26638		0.546618
sak	protein_coding	-1.26638		0.546618
NHB12_RS09910	rRNA	-1.28634	4.43724e-05	2.24103e-07
NHB12_RS03280	protein_coding	-1.29075		0.727125
mnhA2	protein_coding	-1.30475		0.7088
NHB12_RS12940	protein_coding	-1.30475		0.7088
qoxC	protein_coding	-1.30608		0.776139
NHB12_RS02975	protein_coding	-1.30687		0.77635
NHB12_RS04720	protein_coding	-1.30736		0.76875
NHB12_RS09650	protein_coding	-1.31495		0.774908
NHB12_RS10995	protein_coding	-1.34088		0.718748
NHB12_RS11065	protein_coding	-1.34952		0.742926
NHB12_RS09735	protein_coding	-1.35113	0.792166	0.676142
rocF	protein_coding	-1.35768		0.76805
NHB12_RS00995	protein_coding	-1.36132	0.823517	0.727856
mnhB1	protein_coding	-1.37745		0.726795
NHB12_RS09800	tRNA	-1.37745		0.726795
NHB12_RS13555	protein_coding	-1.42126		0.757139
qoxA	protein_coding	-1.42321		0.755917
NHB12_RS14570	protein_coding	-1.43536	0.696091	0.548436
NHB12_RS01795	protein_coding	-1.44413		0.561804
NHB12_RS03075	protein_coding	-1.46148		0.749921
NHB12_RS07410	protein_coding	-1.47384		0.748581
NHB12_RS13340	protein_coding	-1.47506		0.747076
NHB12_RS02340	protein_coding	-1.48284		0.638055
whiA	protein_coding	-1.48284		0.638055
narH	protein_coding	-1.48284		0.638055
ahpF	protein_coding	-1.4832	0.828761	0.736676
NHB12_RS04360	protein_coding	-1.48361		0.595003
NHB12_RS08250	protein_coding	-1.50386		0.718324
NHB12_RS12925	protein_coding	-1.50467	0.681892	0.533804
hemQ	protein_coding	-1.51748		0.679852
isdA	protein_coding	-1.51748		0.679852
gcvH	protein_coding	-1.5215	0.69775	0.553266
NHB12_RS02905	protein_coding	-1.52693		0.739467
NHB12_RS11285	protein_coding	-1.52911		0.723722
NHB12_RS07475	protein_coding	-1.54292		0.705744
sarR	protein_coding	-1.54683		0.615358
ecsA	protein_coding	-1.56151		0.723464
NHB12_RS02695	rRNA	-1.61517	0.399941	0.161592
purD	protein_coding	-1.64566		0.72036
NHB12_RS09200	protein_coding	-1.67675		0.687692
NHB12_RS11580	protein_coding	-1.68609		0.483385
NHB12_RS04745	protein_coding	-1.69152		0.688433
NHB12_RS08335	protein_coding	-1.69152		0.688433
NHB12_RS13500	protein_coding	-1.70327		0.657743
NHB12_RS09190	protein_coding	-1.70774		0.692713
auxA	protein_coding	-1.72035	0.813893	0.707018
nrdE	protein_coding	-1.74914	0.812881	0.702034
NHB12_RS07345	protein_coding	-1.75409	0.80738	0.693205
NHB12_RS03425	protein_coding	-1.76867		0.704099
NHB12_RS03255	protein_coding	-1.78575	0.784033	0.66524
NHB12_RS05390	protein_coding	-1.78584		0.604914
rpsA	protein_coding	-1.79074	0.45922	0.219171
NHB12_RS09165	protein_coding	-1.79308		0.654208
NHB12_RS11350	protein_coding	-1.8281	0.781643	0.658361
dnaN	protein_coding	-1.84934		0.68806
menB	protein_coding	-1.85148		0.686485
NHB12_RS12325	protein_coding	-1.8586		0.685883
NHB12_RS04610	protein_coding	-1.86805		0.655622
mqo	protein_coding	-1.87202		0.683138
NHB12_RS05540	protein_coding	-1.89947		0.679833
recF	protein_coding	-1.93676		0.519718
ribF	protein_coding	-1.93961		0.586638
NHB12_RS03905	protein_coding	-1.94555		0.670561
NHB12_RS11545	protein_coding	-1.99849		0.663681
cymR	protein_coding	-2.00457		0.662374
NHB12_RS01960	protein_coding	-2.02342		0.623025
NHB12_RS12525	protein_coding	-2.06215		0.443367
gndA	protein_coding	-2.0679		0.652177
NHB12_RS00945	protein_coding	-2.07863		0.59847
NHB12_RS05045	tRNA	-2.08667	0.505851	0.269115
NHB12_RS00710	protein_coding	-2.08757		0.489863
NHB12_RS05380	protein_coding	-2.12419		0.570635
ntdP	protein_coding	-2.12419		0.570635
NHB12_RS04780	protein_coding	-2.1257		0.643847
fdhF	protein_coding	-2.14394		0.639302
NHB12_RS11080	protein_coding	-2.16917		0.639181
yjbH	protein_coding	-2.17656		0.553173
NHB12_RS10260	protein_coding	-2.19388		0.574205
tkt	protein_coding	-2.24209	0.635273	0.439557
lqo	protein_coding	-2.24564	0.741719	0.610607
NHB12_RS04700	protein_coding	-2.2511		0.517688
guaA	protein_coding	-2.2571	0.541219	0.30341
rnpB	RNase_P_RNA	-2.25747	0.357595	0.134718
NHB12_RS03000	protein_coding	-2.27361		0.621679
NHB12_RS13320	protein_coding	-2.31086		0.541841
dhaK	protein_coding	-2.32887		0.474435
NHB12_RS04330	protein_coding	-2.32887		0.474435
tsaD	protein_coding	-2.32887		0.474435
NHB12_RS12345	protein_coding	-2.32887		0.474435
NHB12_RS13620	protein_coding	-2.32887		0.474435
NHB12_RS10820	protein_coding	-2.33311		0.486158
groL	protein_coding	-2.34044		0.611415
tmk	protein_coding	-2.34069		0.630581
NHB12_RS11450	protein_coding	-2.3434		0.562918
NHB12_RS11330	protein_coding	-2.34362		0.592699
NHB12_RS00565	protein_coding	-2.3529		0.607251
rpoZ	protein_coding	-2.35963		0.608111
gpsB	protein_coding	-2.38754		0.595044
NHB12_RS10040	protein_coding	-2.3906		0.601839
NHB12_RS04650	protein_coding	-2.40977	0.739597	0.598982
NHB12_RS07970	protein_coding	-2.40977		0.598982
NHB12_RS02010	protein_coding	-2.43578		0.547947
dltD	protein_coding	-2.4474		0.59599
upp	protein_coding	-2.4629		0.591519
NHB12_RS05545	protein_coding	-2.48692		0.589729
pepT	protein_coding	-2.49287		0.587287
sarA	protein_coding	-2.50961	0.635093	0.436225
NHB12_RS02260	protein_coding	-2.52523		0.583978
yycH	protein_coding	-2.53691		0.464032
fabI	protein_coding	-2.53691		0.464032
trmFO	protein_coding	-2.53691		0.464032
NHB12_RS05035	protein_coding	-2.54873		0.580638
NHB12_RS08055	protein_coding	-2.55388		0.550534
guaB	protein_coding	-2.55473		0.578498
rbfA	protein_coding	-2.55934		0.574402
NHB12_RS03540	protein_coding	-2.56458		0.582081
leuS	protein_coding	-2.59144		0.576106
NHB12_RS07295	protein_coding	-2.59335		0.571492
NHB12_RS04475	protein_coding	-2.60233		0.574535
NHB12_RS10780	protein_coding	-2.61307		0.413513
NHB12_RS11640	protein_coding	-2.6456		0.466389
cmk	protein_coding	-2.65151		0.593959
NHB12_RS08675	protein_coding	-2.65413		0.561545
NHB12_RS11275	protein_coding	-2.66251		0.56285
alr	protein_coding	-2.68399		0.56244
rpsU	protein_coding	-2.68615	0.344675	0.125336
xpt	protein_coding	-2.69181		0.558197
recJ	protein_coding	-2.69263		0.53244
NHB12_RS02275	protein_coding	-2.71952		0.456727
lipA	protein_coding	-2.71991	0.68083	0.529534
NHB12_RS00090	tRNA	-2.72936		0.177446
lytM	protein_coding	-2.72936		0.177446
NHB12_RS01710	protein_coding	-2.72936		0.177446
NHB12_RS01725	protein_coding	-2.72936		0.177446
NHB12_RS04585	protein_coding	-2.72936		0.177446
NHB12_RS05385	protein_coding	-2.72936		0.177446
NHB12_RS05675	protein_coding	-2.72936		0.177446
NHB12_RS07310	protein_coding	-2.72936		0.177446
NHB12_RS08180	protein_coding	-2.72936		0.177446
ytpR	protein_coding	-2.72936		0.177446
NHB12_RS09660	protein_coding	-2.72936		0.177446
NHB12_RS09810	tRNA	-2.72936		0.177446
NHB12_RS11205	protein_coding	-2.72936		0.177446
NHB12_RS14005	protein_coding	-2.72936		0.177446
NHB12_RS14620	protein_coding	-2.72936		0.177446
dinB	protein_coding	-2.74237		0.550231
secA2	protein_coding	-2.76258		0.546963
atpB	protein_coding	-2.77892		0.544668
mfd	protein_coding	-2.82365		0.532923
NHB12_RS10020	protein_coding	-2.82803		0.407089
NHB12_RS04575	protein_coding	-2.83445		0.49811
rnjB	protein_coding	-2.8462		0.534334
efp	protein_coding	-2.88219		0.451159
NHB12_RS03500	protein_coding	-2.88347		0.289243
NHB12_RS06485	protein_coding	-2.88347		0.289243
zwf	protein_coding	-2.88497	0.674442	0.517753
NHB12_RS14515	protein_coding	-2.88669		0.528523
NHB12_RS02755	protein_coding	-2.91088		0.465559
yajC	protein_coding	-2.91098		0.520808
glmS	protein_coding	-2.91098		0.520808
mscL	protein_coding	-2.92117	0.239836	0.0681552
NHB12_RS12995	protein_coding	-2.92951	0.68083	0.527294
ruvX	protein_coding	-2.93044		0.522217
NHB12_RS13820	protein_coding	-2.94288		0.522099
agrC	protein_coding	-2.94519	0.615858	0.401241
NHB12_RS10850	protein_coding	-2.96566		0.510079
NHB12_RS02270	protein_coding	-3.00144		0.515569
NHB12_RS11500	tRNA	-3.01124	0.669592	0.510648
NHB12_RS12165	protein_coding	-3.01602		0.402777
ptsP	protein_coding	-3.01642	0.455888	0.208534
pepF	protein_coding	-3.02873		0.446755
cyoE	protein_coding	-3.03271		0.509327
cysK	protein_coding	-3.06659	0.668254	0.502878
asnS	protein_coding	-3.08736		0.502363
ftsH	protein_coding	-3.08839	0.647061	0.462458
NHB12_RS13045	protein_coding	-3.10138		0.504855
hchA	protein_coding	-3.10461	0.664924	0.497014
NHB12_RS02545	protein_coding	-3.11729	0.628714	0.416414
NHB12_RS01955	protein_coding	-3.12962		0.502969
NHB12_RS12670	protein_coding	-3.15209	0.615858	0.396579
NHB12_RS09690	protein_coding	-3.15861		0.289468
prfB	protein_coding	-3.16204		0.443026
NHB12_RS07245	protein_coding	-3.16204		0.443026
srrB	protein_coding	-3.16204		0.443026
recO	protein_coding	-3.16204		0.443026
NHB12_RS10160	protein_coding	-3.16204		0.443026
tcaA	protein_coding	-3.16204		0.443026
NHB12_RS12765	protein_coding	-3.17814	0.510347	0.278371
NHB12_RS10985	protein_coding	-3.18292		0.399864
spa	protein_coding	-3.18828	0.647061	0.464178
qoxB	protein_coding	-3.19149	0.658082	0.485252
ccpA	protein_coding	-3.19306	0.628714	0.425493
fur	protein_coding	-3.19588		0.485274
NHB12_RS02455	protein_coding	-3.19707	0.655101	0.479746
NHB12_RS12290	protein_coding	-3.23176		0.482894
NHB12_RS05515	protein_coding	-3.25788	0.647061	0.451418
NHB12_RS13645	protein_coding	-3.27589		0.442321
NHB12_RS11990	protein_coding	-3.27734		0.266163
NHB12_RS12040	protein_coding	-3.27734		0.266163
NHB12_RS11370	protein_coding	-3.2851		0.473297
sucC	protein_coding	-3.28635	0.649361	0.472263
ecsB	protein_coding	-3.31345		0.37642
NHB12_RS07400	protein_coding	-3.31994		0.432745
NHB12_RS10960	tRNA	-3.32149	0.660631	0.490468
ezrA	protein_coding	-3.32481		0.472348
murA	protein_coding	-3.3262	0.647061	0.467322
pmtA	protein_coding	-3.3318		0.470181
NHB12_RS12935	protein_coding	-3.34261		0.498274
NHB12_RS08130	protein_coding	-3.35366		0.465401
pnp	protein_coding	-3.35518	0.647061	0.463089
NHB12_RS08770	protein_coding	-3.36672		0.432609
dltA	protein_coding	-3.37742		0.440794
NHB12_RS02670	tRNA	-3.3914		0.292308
gyrB	protein_coding	-3.39701		0.43717
pepG1	protein_coding	-3.40408	0.647061	0.457103
clfB	protein_coding	-3.40536		0.463181
NHB12_RS12425	protein_coding	-3.42112		0.459577
NHB12_RS02735	protein_coding	-3.43596		0.456788
recR	protein_coding	-3.4433	0.631848	0.430805
mgrA	protein_coding	-3.44601	0.628714	0.425188
pyk	protein_coding	-3.45981	0.622663	0.408819
NHB12_RS02585	protein_coding	-3.48772		0.450783
NHB12_RS05915	protein_coding	-3.48772		0.450783
NHB12_RS11570	protein_coding	-3.49867		0.44778
srrA	protein_coding	-3.49946		0.455307
NHB12_RS04015	protein_coding	-3.51423		0.451393
gyrA	protein_coding	-3.53908		0.422825
NHB12_RS08345	protein_coding	-3.54093		0.461578
NHB12_RS06840	protein_coding	-3.55851		0.443624
thrS	protein_coding	-3.56177		0.441169
NHB12_RS08930	protein_coding	-3.56686		0.440513
parC	protein_coding	-3.58057		0.403498
NHB12_RS01450	protein_coding	-3.58273		0.085183
hpt	protein_coding	-3.58273		0.085183
mnhD2	protein_coding	-3.58273		0.085183
NHB12_RS05160	protein_coding	-3.58273		0.085183
NHB12_RS06045	protein_coding	-3.58273		0.085183
rnpM	protein_coding	-3.58273		0.085183
sucB	protein_coding	-3.58273		0.085183
ruvB	protein_coding	-3.58273		0.085183
ligA	protein_coding	-3.58273		0.085183
NHB12_RS10285	protein_coding	-3.58273		0.085183
NHB12_RS13505	protein_coding	-3.58273		0.085183
NHB12_RS13770	protein_coding	-3.58273		0.085183
NHB12_RS14320	protein_coding	-3.58273		0.085183
NHB12_RS10245	protein_coding	-3.59316		0.29572
atpE	protein_coding	-3.59316		0.29572
NHB12_RS11585	protein_coding	-3.59316		0.29572
NHB12_RS03875	protein_coding	-3.5994		0.432461
NHB12_RS06510	protein_coding	-3.5994		0.432461
NHB12_RS00590	protein_coding	-3.61054		0.434118
NHB12_RS01625	protein_coding	-3.62237		0.435423
secY	protein_coding	-3.65104	0.615858	0.397702
ltaA	protein_coding	-3.65771		0.434942
NHB12_RS08560	protein_coding	-3.69095		0.43036
prmA	protein_coding	-3.71298		0.420682
nhaC	protein_coding	-3.73229		0.273472
sapep	protein_coding	-3.7422		0.420274
NHB12_RS12605	protein_coding	-3.7422	0.628714	0.420274
NHB12_RS00120	protein_coding	-3.77104		0.298999
NHB12_RS13235	protein_coding	-3.77104		0.298999
acnA	protein_coding	-3.78241		0.409456
NHB12_RS08915	protein_coding	-3.79995		0.408803
fdaB	protein_coding	-3.80613	0.58738	0.347088
obgE	protein_coding	-3.81472		0.39173
mnhD1	protein_coding	-3.82113		0.406547
gap	protein_coding	-3.88449	0.493663	0.253413
NHB12_RS02415	protein_coding	-3.90038	0.607157	0.377173
ptsG	protein_coding	-3.90959		0.3964
NHB12_RS04770	protein_coding	-3.91711	0.493663	0.254007
NHB12_RS14095	protein_coding	-3.91826		0.382665
NHB12_RS11660	protein_coding	-3.92991		0.393124
NHB12_RS08470	protein_coding	-3.95421		0.390194
NHB12_RS06810	protein_coding	-3.96946		0.387511
dnaK	protein_coding	-4.00387		0.385503
NHB12_RS05365	protein_coding	-4.00433		0.388243
NHB12_RS00400	protein_coding	-4.00941		0.389652
NHB12_RS05425	protein_coding	-4.01339	0.608784	0.381259
pbuX	protein_coding	-4.04354		0.383584
rplI	protein_coding	-4.0558		0.082584
NHB12_RS00370	protein_coding	-4.0558		0.082584
NHB12_RS00385	protein_coding	-4.0558		0.082584
NHB12_RS03250	protein_coding	-4.0558		0.082584
tagH	protein_coding	-4.0558		0.082584
seq	protein_coding	-4.0558		0.082584
NHB12_RS05005	protein_coding	-4.0558		0.082584
qoxD	protein_coding	-4.0558		0.082584
NHB12_RS06065	protein_coding	-4.0558		0.082584
NHB12_RS07825	protein_coding	-4.0558		0.082584
NHB12_RS07985	protein_coding	-4.0558		0.082584
NHB12_RS08460	protein_coding	-4.0558		0.082584
NHB12_RS09115	protein_coding	-4.0558		0.082584
NHB12_RS09175	protein_coding	-4.0558		0.082584
NHB12_RS09895	tRNA	-4.0558		0.082584
NHB12_RS11830	protein_coding	-4.0558		0.082584
nreB	protein_coding	-4.0558		0.082584
NHB12_RS13075	protein_coding	-4.0558		0.082584
atpD	protein_coding	-4.0586	0.607157	0.375997
aryK	protein_coding	-4.07345		0.30468
NHB12_RS09095	protein_coding	-4.07345		0.30468
NHB12_RS12585	protein_coding	-4.07345		0.30468
auxB	protein_coding	-4.07894	0.607157	0.372934
NHB12_RS02305	protein_coding	-4.09378	0.413069	0.175241
NHB12_RS09905	rRNA	-4.09386		0.384495
menH	protein_coding	-4.13118		0.129324
folE2	protein_coding	-4.14804		0.375309
tpiA	protein_coding	-4.15706	0.601676	0.364652
NHB12_RS13610	protein_coding	-4.17589		0.374935
NHB12_RS11290	protein_coding	-4.19123	0.505851	0.269248
NHB12_RS09915	tRNA	-4.1933		0.364791
NHB12_RS12015	protein_coding	-4.20422		0.30695
NHB12_RS11875	protein_coding	-4.20685		0.35956
NHB12_RS02495	protein_coding	-4.22079		0.360183
eno	protein_coding	-4.2271	0.592449	0.356068
tarS	protein_coding	-4.24094	0.592449	0.355311
queA	protein_coding	-4.24348		0.356354
deoB	protein_coding	-4.25449	0.230422	0.0552805
NHB12_RS07890	protein_coding	-4.26855		0.354752
NHB12_RS12830	protein_coding	-4.27306		0.360962
NHB12_RS10025	protein_coding	-4.28505		0.352452
alaS	protein_coding	-4.30098		0.349855
NHB12_RS06390	protein_coding	-4.30494		0.351416
NHB12_RS03490	protein_coding	-4.32429		0.308879
NHB12_RS06385	protein_coding	-4.32429		0.308879
recU	protein_coding	-4.32429		0.308879
NHB12_RS05065	protein_coding	-4.3298		0.35062
NHB12_RS13825	protein_coding	-4.3305		0.348551
NHB12_RS08670	protein_coding	-4.33173		0.35435
hxlB	protein_coding	-4.36412		0.346793
NHB12_RS03090	protein_coding	-4.36533		0.286497
NHB12_RS09135	protein_coding	-4.36821	0.584898	0.341216
NHB12_RS08495	protein_coding	-4.37735		0.34731
wecB	protein_coding	-4.37995	0.584898	0.339227
trmB	protein_coding	-4.38178		0.344835
NHB12_RS01320	protein_coding	-4.39774		0.0990879
tarL	protein_coding	-4.39774		0.0990879
NHB12_RS01585	protein_coding	-4.39774		0.0990879
mepR	protein_coding	-4.39774		0.0990879
pth	protein_coding	-4.39774		0.0990879
tilS	protein_coding	-4.39774		0.0990879
rlmB	protein_coding	-4.39774		0.0990879
NHB12_RS03865	protein_coding	-4.39774		0.0990879
queF	protein_coding	-4.39774		0.0990879
NHB12_RS04250	protein_coding	-4.39774		0.0990879
mgtE	protein_coding	-4.39774		0.0990879
rsmB	protein_coding	-4.39774		0.0990879
NHB12_RS07175	protein_coding	-4.39774		0.0990879
NHB12_RS08155	protein_coding	-4.39774		0.0990879
grpE	protein_coding	-4.39774		0.0990879
thiI	protein_coding	-4.39774		0.0990879
dat	protein_coding	-4.39774		0.0990879
menC	protein_coding	-4.39774		0.0990879
NHB12_RS12000	protein_coding	-4.39774		0.0990879
mobA	protein_coding	-4.39774		0.0990879
NHB12_RS12275	protein_coding	-4.39774		0.0990879
NHB12_RS12450	protein_coding	-4.39774		0.0990879
NHB12_RS12775	protein_coding	-4.39774		0.0990879
sdaAB	protein_coding	-4.39774		0.0990879
NHB12_RS14335	protein_coding	-4.39774		0.0990879
tuf	protein_coding	-4.44213	0.184932	0.024284
NHB12_RS09160	protein_coding	-4.46594		0.335598
murD	protein_coding	-4.48886		0.288786
NHB12_RS07390	protein_coding	-4.49464		0.336398
pyrH	protein_coding	-4.58052		0.327176
NHB12_RS05825	protein_coding	-4.58285	0.455888	0.209524
NHB12_RS04140	protein_coding	-4.58538	0.565044	0.319621
NHB12_RS02840	protein_coding	-4.59385		0.32576
NHB12_RS04105	protein_coding	-4.60279		0.290736
NHB12_RS02680	tRNA	-4.61003		0.317953
NHB12_RS04740	protein_coding	-4.63185		0.315906
tsf	protein_coding	-4.63983	0.239836	0.0690436
NHB12_RS06860	protein_coding	-4.66209		0.318572
gmk	protein_coding	-4.66693	0.336144	0.110825
NHB12_RS00260	protein_coding	-4.67942		0.117671
NHB12_RS01145	protein_coding	-4.67942		0.117671
NHB12_RS01460	protein_coding	-4.67942		0.117671
NHB12_RS01845	protein_coding	-4.67942		0.117671
cysS	protein_coding	-4.67942		0.117671
NHB12_RS03060	protein_coding	-4.67942		0.117671
NHB12_RS03675	protein_coding	-4.67942		0.117671
NHB12_RS04345	protein_coding	-4.67942		0.117671
NHB12_RS04495	protein_coding	-4.67942		0.117671
NHB12_RS04525	protein_coding	-4.67942		0.117671
NHB12_RS04775	protein_coding	-4.67942		0.117671
NHB12_RS05030	protein_coding	-4.67942		0.117671
NHB12_RS05445	protein_coding	-4.67942		0.117671
pgeF	protein_coding	-4.67942		0.117671
miaB	protein_coding	-4.67942		0.117671
NHB12_RS07275	protein_coding	-4.67942		0.117671
ypdA	protein_coding	-4.67942		0.117671
NHB12_RS07865	protein_coding	-4.67942		0.117671
holA	protein_coding	-4.67942		0.117671
aroE	protein_coding	-4.67942		0.117671
hemC	protein_coding	-4.67942		0.117671
NHB12_RS08940	protein_coding	-4.67942		0.117671
NHB12_RS09195	protein_coding	-4.67942		0.117671
NHB12_RS09450	protein_coding	-4.67942		0.117671
NHB12_RS12375	protein_coding	-4.67942		0.117671
NHB12_RS12380	protein_coding	-4.67942		0.117671
sdaAA	protein_coding	-4.67942		0.117671
NHB12_RS13465	protein_coding	-4.67942		0.117671
NHB12_RS14480	protein_coding	-4.67942		0.117671
pdxS	protein_coding	-4.71776		0.312787
NHB12_RS12245	protein_coding	-4.71883		0.310021
NHB12_RS04635	protein_coding	-4.7892	0.531537	0.295299
NHB12_RS05875	protein_coding	-4.79862		0.148791
rsgA	protein_coding	-4.79862		0.148791
NHB12_RS08620	protein_coding	-4.80153		0.30231
atl	protein_coding	-4.81018		0.314377
NHB12_RS03185	protein_coding	-4.86713		0.291867
recQ	protein_coding	-4.89217		0.306277
NHB12_RS00240	protein_coding	-4.9198		0.134515
NHB12_RS01230	protein_coding	-4.9198		0.134515
NHB12_RS01905	protein_coding	-4.9198		0.134515
lpl10	protein_coding	-4.9198		0.134515
treP	protein_coding	-4.9198		0.134515
NHB12_RS03735	protein_coding	-4.9198		0.134515
NHB12_RS03880	protein_coding	-4.9198		0.134515
clpP	protein_coding	-4.9198		0.134515
NHB12_RS04915	protein_coding	-4.9198		0.134515
NHB12_RS04950	protein_coding	-4.9198		0.134515
cozEa	protein_coding	-4.9198		0.134515
NHB12_RS06425	protein_coding	-4.9198		0.134515
NHB12_RS07205	protein_coding	-4.9198		0.134515
NHB12_RS08210	protein_coding	-4.9198		0.134515
NHB12_RS08455	protein_coding	-4.9198		0.134515
dnaI	protein_coding	-4.9198		0.134515
NHB12_RS08975	protein_coding	-4.9198		0.134515
NHB12_RS10200	protein_coding	-4.9198		0.134515
nadE	protein_coding	-4.9198		0.134515
NHB12_RS11230	protein_coding	-4.9198		0.134515
NHB12_RS12970	protein_coding	-4.9198		0.134515
NHB12_RS06130	protein_coding	-4.9524	0.188327	0.0281199
NHB12_RS03530	protein_coding	-4.95814		0.282908
NHB12_RS11335	protein_coding	-4.98622		0.295729
pdhA	protein_coding	-5.03483	0.496054	0.258048
pheT	protein_coding	-5.04327		0.280361
tyrS	protein_coding	-5.04327		0.280361
NHB12_RS05150	protein_coding	-5.04342		0.291385
NHB12_RS11225	protein_coding	-5.04342		0.291385
NHB12_RS12820	protein_coding	-5.0453	0.505851	0.273364
rplU	protein_coding	-5.05681	0.196588	0.0337575
secA	protein_coding	-5.06624		0.278164
NHB12_RS11590	protein_coding	-5.06821		0.290379
pfkA	protein_coding	-5.09551	0.0700872	0.00707951
NHB12_RS09120	protein_coding	-5.1108		0.29
NHB12_RS12990	protein_coding	-5.11118		0.276597
mnhA1	protein_coding	-5.11923		0.269396
rpoD	protein_coding	-5.12726	0.472217	0.231338
coa	protein_coding	-5.12864		0.148952
NHB12_RS01420	protein_coding	-5.12864		0.148952
lip2	protein_coding	-5.12864		0.148952
NHB12_RS01730	protein_coding	-5.12864		0.148952
NHB12_RS03195	protein_coding	-5.12864		0.148952
NHB12_RS03205	protein_coding	-5.12864		0.148952
NHB12_RS05020	protein_coding	-5.12864		0.148952
NHB12_RS06280	protein_coding	-5.12864		0.148952
yfmH	protein_coding	-5.12864		0.148952
NHB12_RS07130	protein_coding	-5.12864		0.148952
ebpS	protein_coding	-5.12864		0.148952
NHB12_RS08905	protein_coding	-5.12864		0.148952
nagE	protein_coding	-5.12864		0.148952
murC	protein_coding	-5.12864		0.148952
NHB12_RS09585	tRNA	-5.12864		0.148952
NHB12_RS10130	protein_coding	-5.12864		0.148952
NHB12_RS11470	protein_coding	-5.12864		0.148952
NHB12_RS11835	protein_coding	-5.12864		0.148952
rplC	protein_coding	-5.12864		0.148952
narI	protein_coding	-5.12864		0.148952
NHB12_RS13070	protein_coding	-5.12864		0.148952
NHB12_RS13420	protein_coding	-5.12864		0.148952
srtA	protein_coding	-5.12864		0.148952
NHB12_RS13760	protein_coding	-5.12864		0.148952
NHB12_RS13875	protein_coding	-5.12864		0.148952
pcp	protein_coding	-5.12864		0.148952
NHB12_RS14560	protein_coding	-5.12864		0.148952
cdaA	protein_coding	-5.1348		0.266056
rplS	protein_coding	-5.13523	0.0327649	0.00248219
NHB12_RS05585	protein_coding	-5.16089	0.445132	0.197795
accD	protein_coding	-5.1918		0.266358
clpX	protein_coding	-5.20891		0.264777
graX	protein_coding	-5.24852		0.261141
NHB12_RS11165	protein_coding	-5.3012	0.505851	0.271854
atpG	protein_coding	-5.30367	0.493663	0.254311
prfA	protein_coding	-5.30532		0.266784
polX	protein_coding	-5.30902	0.438872	0.188405
merA	protein_coding	-5.31262		0.161244
lgt	protein_coding	-5.31262		0.161244
ftsL	protein_coding	-5.31262		0.161244
lspA	protein_coding	-5.31262		0.161244
NHB12_RS06680	protein_coding	-5.31262		0.161244
NHB12_RS07255	protein_coding	-5.31262		0.161244
NHB12_RS07360	protein_coding	-5.31262		0.161244
NHB12_RS07885	protein_coding	-5.31262		0.161244
NHB12_RS08185	protein_coding	-5.31262		0.161244
NHB12_RS08745	protein_coding	-5.31262		0.161244
NHB12_RS08875	protein_coding	-5.31262		0.161244
hemE	protein_coding	-5.31262		0.161244
mutY	protein_coding	-5.31262		0.161244
NHB12_RS10965	protein_coding	-5.31262		0.161244
NHB12_RS11655	protein_coding	-5.31262		0.161244
rplP	protein_coding	-5.31262		0.161244
ftnA	protein_coding	-5.31806		0.257492
NHB12_RS07920	protein_coding	-5.34051		0.261938
cozEb	protein_coding	-5.3441		0.248008
pta	protein_coding	-5.34836		0.248044
rpoB	protein_coding	-5.36437	0.0327649	0.0022169
stgP	protein_coding	-5.36508		0.246988
rpsR	protein_coding	-5.38311	0.230422	0.0457799
metG	protein_coding	-5.39383		0.243253
tarA	protein_coding	-5.42036		0.25645
NHB12_RS02640	rRNA	-5.4218	0.483431	0.239274
femB	protein_coding	-5.43979		0.244073
secDF	protein_coding	-5.4609		0.244851
NHB12_RS10215	protein_coding	-5.46835		0.2398
NHB12_RS02285	protein_coding	-5.47461		0.251675
NHB12_RS00915	protein_coding	-5.47669		0.171715
ispE	protein_coding	-5.47669		0.171715
NHB12_RS03035	protein_coding	-5.47669		0.171715
saeR	protein_coding	-5.47669		0.171715
NHB12_RS03850	protein_coding	-5.47669		0.171715
NHB12_RS04450	protein_coding	-5.47669		0.171715
NHB12_RS05965	protein_coding	-5.47669		0.171715
rimM	protein_coding	-5.47669		0.171715
ymfI	protein_coding	-5.47669		0.171715
hflX	protein_coding	-5.47669		0.171715
NHB12_RS07980	protein_coding	-5.47669		0.171715
hemB	protein_coding	-5.47669		0.171715
NHB12_RS09455	protein_coding	-5.47669		0.171715
NHB12_RS10340	protein_coding	-5.47669		0.171715
NHB12_RS11525	rRNA	-5.47669		0.171715
crtQ	protein_coding	-5.47669		0.171715
NHB12_RS14380	pseudogene	-5.47669		0.171715
NHB12_RS02550	protein_coding	-5.50443	0.0327649	0.00233549
NHB12_RS03200	protein_coding	-5.5269		0.247133
lpdA	protein_coding	-5.53627	0.0695514	0.00614911
tagG	protein_coding	-5.54003		0.247306
NHB12_RS03720	protein_coding	-5.57269		0.23527
gpmI	protein_coding	-5.58252		0.229404
NHB12_RS02335	protein_coding	-5.5964		0.24248
rpsD	protein_coding	-5.60097	0.45922	0.222652
rlmD	protein_coding	-5.61842		0.22886
NHB12_RS02465	protein_coding	-5.62457		0.180655
NHB12_RS02475	protein_coding	-5.62457		0.180655
NHB12_RS03660	protein_coding	-5.62457		0.180655
NHB12_RS05070	protein_coding	-5.62457		0.180655
NHB12_RS05335	protein_coding	-5.62457		0.180655
uvrC	protein_coding	-5.62457		0.180655
NHB12_RS06190	protein_coding	-5.62457		0.180655
NHB12_RS06360	protein_coding	-5.62457		0.180655
NHB12_RS06925	protein_coding	-5.62457		0.180655
lysA	protein_coding	-5.62457		0.180655
xseA	protein_coding	-5.62457		0.180655
udk	protein_coding	-5.62457		0.180655
NHB12_RS08450	protein_coding	-5.62457		0.180655
aspS	protein_coding	-5.62457		0.180655
hemL	protein_coding	-5.62457		0.180655
NHB12_RS09185	protein_coding	-5.62457		0.180655
NHB12_RS11595	protein_coding	-5.62457		0.180655
modB	protein_coding	-5.62457		0.180655
NHB12_RS13180	protein_coding	-5.62457		0.180655
NHB12_RS13655	protein_coding	-5.62457		0.180655
NHB12_RS06775	protein_coding	-5.6396	0.45922	0.220886
rplF	protein_coding	-5.66173	0.445365	0.200189
glnA	protein_coding	-5.67824	0.382088	0.150619
NHB12_RS13380	protein_coding	-5.69435		0.232978
NHB12_RS03580	protein_coding	-5.70892	0.45922	0.217898
NHB12_RS07470	protein_coding	-5.71305		0.221082
NHB12_RS09950	protein_coding	-5.71893		0.230951
NHB12_RS14400	protein_coding	-5.73476		0.221858
rpoC	protein_coding	-5.73529	0.0327649	0.0024058
NHB12_RS01850	protein_coding	-5.74371		0.141423
floA	protein_coding	-5.75624		0.231787
ychF	protein_coding	-5.75905		0.188411
gdpS	protein_coding	-5.75905		0.188411
sufU	protein_coding	-5.75905		0.188411
NHB12_RS05745	protein_coding	-5.75905		0.188411
efb	protein_coding	-5.75905		0.188411
NHB12_RS06010	protein_coding	-5.75905		0.188411
smc	protein_coding	-5.75905		0.188411
rseP	protein_coding	-5.75905		0.188411
NHB12_RS06990	protein_coding	-5.75905		0.188411
NHB12_RS08680	protein_coding	-5.75905		0.188411
NHB12_RS08865	protein_coding	-5.75905		0.188411
yhaM	protein_coding	-5.75905		0.188411
NHB12_RS10295	protein_coding	-5.75905		0.188411
NHB12_RS11755	protein_coding	-5.75905		0.188411
NHB12_RS12460	protein_coding	-5.75905		0.188411
NHB12_RS12505	protein_coding	-5.75905		0.188411
nreC	protein_coding	-5.75905		0.188411
NHB12_RS12825	protein_coding	-5.75905		0.188411
NHB12_RS11360	protein_coding	-5.78039		0.227197
infB	protein_coding	-5.79719		0.214327
deoC	protein_coding	-5.81847	0.457644	0.212643
der	protein_coding	-5.86764		0.207075
NHB12_RS00220	protein_coding	-5.8823		0.195027
nrdR	protein_coding	-5.8823		0.195027
arsB	protein_coding	-5.8823		0.195027
NHB12_RS10180	protein_coding	-5.8823		0.195027
NHB12_RS11665	protein_coding	-5.8823		0.195027
NHB12_RS12645	protein_coding	-5.8823		0.195027
fnbA	protein_coding	-5.8823		0.195027
panC	protein_coding	-5.8823		0.195027
NHB12_RS04840	protein_coding	-5.88363		0.207544
NHB12_RS11495	tRNA	-5.88702		0.209768
prsA	protein_coding	-5.94298		0.21305
NHB12_RS11255	protein_coding	-5.94369	0.445132	0.197836
noc	protein_coding	-5.98026	0.445132	0.196752
NHB12_RS02690	tRNA	-5.99601		0.200808
pheS	protein_coding	-5.99601		0.200808
ftsY	protein_coding	-5.99601		0.200808
crcB	protein_coding	-5.99601		0.200808
xdrA	protein_coding	-5.99601		0.200808
pcrA	protein_coding	-5.99601		0.200808
NHB12_RS11540	protein_coding	-5.99601		0.200808
NHB12_RS12320	protein_coding	-5.99601		0.200808
NHB12_RS12455	protein_coding	-5.99601		0.200808
gltS	protein_coding	-5.99601		0.200808
NHB12_RS12520	protein_coding	-5.99601		0.200808
nreA	protein_coding	-5.99601		0.200808
NHB12_RS13490	protein_coding	-6.01716		0.207352
NHB12_RS06400	protein_coding	-6.06595		0.207104
rplK	protein_coding	-6.09001	0.0312107	0.00173393
dnaA	protein_coding	-6.1016		0.204394
sirA	protein_coding	-6.1016		0.204394
NHB12_RS01860	protein_coding	-6.1016		0.204394
NHB12_RS03235	pseudogene	-6.1016		0.204394
rnc	protein_coding	-6.1016		0.204394
ylqF	protein_coding	-6.1016		0.204394
recN	protein_coding	-6.1016		0.204394
pglS	protein_coding	-6.1016		0.204394
rsbW	protein_coding	-6.1016		0.204394
rsmG	protein_coding	-6.1016		0.204394
NHB12_RS08150	protein_coding	-6.17931		0.187919
NHB12_RS00095	tRNA	-6.1932		0.195463
NHB12_RS10205	protein_coding	-6.1943		0.184461
NHB12_RS02345	protein_coding	-6.2005		0.197013
NHB12_RS05890	protein_coding	-6.2005		0.197013
glpK	protein_coding	-6.2005		0.197013
dnaJ	protein_coding	-6.2005		0.197013
NHB12_RS10845	protein_coding	-6.2005		0.197013
mnmE	protein_coding	-6.2005		0.197013
NHB12_RS10290	protein_coding	-6.25984		0.192681
NHB12_RS09325	protein_coding	-6.27214		0.188619
tgt	protein_coding	-6.28306	0.413069	0.174979
plsX	protein_coding	-6.29305		0.190289
xerD	protein_coding	-6.29305		0.190289
gcvPA	protein_coding	-6.29305		0.190289
NHB12_RS12440	protein_coding	-6.29305		0.190289
isaA	protein_coding	-6.29305		0.190289
scb	protein_coding	-6.30245		0.186478
NHB12_RS08255	protein_coding	-6.31738	0.413069	0.17263
NHB12_RS01925	protein_coding	-6.33085	0.00521755	7.90538e-05
NHB12_RS13475	protein_coding	-6.37137		0.181678
rpsG	protein_coding	-6.37169	0.0156238	0.000473448
NHB12_RS00155	protein_coding	-6.38002		0.184129
NHB12_RS00920	protein_coding	-6.38002		0.184129
NHB12_RS02290	protein_coding	-6.38002		0.184129
NHB12_RS10380	pseudogene	-6.38002		0.184129
infA	protein_coding	-6.38002		0.184129
NHB12_RS13030	protein_coding	-6.38002		0.184129
saeS	protein_coding	-6.38002		0.184129
yidC	protein_coding	-6.38558		0.181849
fusA	protein_coding	-6.39643	0.011177	0.000225798
nusA	protein_coding	-6.43074		0.180607
hemA	protein_coding	-6.44514		0.176645
secG	protein_coding	-6.46204		0.178459
rlmN	protein_coding	-6.46204		0.178459
NHB12_RS10825	protein_coding	-6.46204		0.178459
mobB	protein_coding	-6.46204		0.178459
NHB12_RS06700	protein_coding	-6.50818		0.17355
NHB12_RS04145	protein_coding	-6.52091	0.344675	0.124998
NHB12_RS00280	protein_coding	-6.53965		0.173218
gcvPB	protein_coding	-6.53965		0.173218
hemY	protein_coding	-6.53965		0.173218
prmC	protein_coding	-6.53965		0.173218
rpmH	protein_coding	-6.53965		0.173218
NHB12_RS07135	protein_coding	-6.58352		0.170307
NHB12_RS09865	tRNA	-6.58352		0.170307
NHB12_RS07395	protein_coding	-6.58957		0.169908
NHB12_RS12590	protein_coding	-6.60153		0.169123
NHB12_RS12370	protein_coding	-6.60675		0.165983
rpsL	protein_coding	-6.60925	0.344675	0.124043
hxlA	protein_coding	-6.61329		0.168353
trpS	protein_coding	-6.61329		0.168353
sbi	protein_coding	-6.61329		0.168353
rpsE	protein_coding	-6.61872	0.360354	0.138716
NHB12_RS05430	protein_coding	-6.63562	0.188327	0.0299969
rpmF	protein_coding	-6.68336		0.163823
sufB	protein_coding	-6.69999	0.152955	0.0177675
fakA	protein_coding	-6.72785	0.360354	0.140138
rplJ	protein_coding	-6.73242	0.0275422	0.00139102
walK	protein_coding	-6.75018		0.15959
NHB12_RS03755	protein_coding	-6.75018		0.15959
fabD	protein_coding	-6.75018		0.15959
NHB12_RS08520	protein_coding	-6.75018		0.15959
rplD	protein_coding	-6.75018		0.15959
NHB12_RS13905	protein_coding	-6.75018		0.15959
rplO	protein_coding	-6.76846		0.15581
radA	protein_coding	-6.81404		0.155624
murT	protein_coding	-6.81404		0.155624
femA	protein_coding	-6.83116		0.151996
NHB12_RS04230	protein_coding	-6.84772		0.153563
NHB12_RS08135	protein_coding	-6.84772		0.153563
fnbB	protein_coding	-6.86158		0.152721
recD2	protein_coding	-6.8752		0.151897
NHB12_RS09105	protein_coding	-6.8752		0.151897
sdpC	protein_coding	-6.8752		0.151897
rpsJ	protein_coding	-6.89685	0.230422	0.052211
rplA	protein_coding	-6.89831	0.208409	0.0378925
NHB12_RS01130	protein_coding	-6.93386		0.148388
gltX	protein_coding	-6.93386		0.148388
accB	protein_coding	-6.93386		0.148388
sasA	protein_coding	-6.93386		0.148388
NHB12_RS08140	protein_coding	-6.96365		0.14663
NHB12_RS08890	protein_coding	-6.96365		0.14663
NHB12_RS01520	protein_coding	-6.9678		0.146387
NHB12_RS07975	protein_coding	-6.9862		0.14531
NHB12_RS03960	protein_coding	-6.99024		0.145075
NHB12_RS04645	protein_coding	-7.00347		0.141884
NHB12_RS00065	protein_coding	-7.01118		0.142469
NHB12_RS02700	rRNA	-7.04233		0.140695
rpsK	protein_coding	-7.04449		0.141942
NHB12_RS12435	protein_coding	-7.04449		0.141942
purB	protein_coding	-7.05979		0.138694
rpsC	protein_coding	-7.06799	0.352075	0.129805
NHB12_RS00035	protein_coding	-7.07095		0.140433
NHB12_RS01900	protein_coding	-7.08027		0.139905
cshA	protein_coding	-7.08674	0.0210312	0.000955961
NHB12_RS10970	protein_coding	-7.09677		0.138973
yfkAB	protein_coding	-7.09677		0.138973
NHB12_RS02740	protein_coding	-7.14052		0.135217
vraG	protein_coding	-7.14723		0.136153
rpsT	protein_coding	-7.14723		0.136153
NHB12_RS11185	protein_coding	-7.14723		0.136153
secE	protein_coding	-7.17082		0.13485
NHB12_RS03625	protein_coding	-7.17082		0.13485
NHB12_RS00930	protein_coding	-7.19433		0.133562
NHB12_RS06580	pseudogene	-7.2191		0.132215
rpsB	protein_coding	-7.21981	0.0695514	0.00654974
hisS	protein_coding	-7.22234		0.132039
sarV	protein_coding	-7.24156		0.131003
NHB12_RS13660	protein_coding	-7.25902	0.343581	0.119733
NHB12_RS11155	protein_coding	-7.26423		0.129788
NHB12_RS03220	protein_coding	-7.26889		0.129539
rpoE	protein_coding	-7.28206	0.343581	0.118561
NHB12_RS12535	protein_coding	-7.28881		0.128481
NHB12_RS05015	protein_coding	-7.32284		0.126689
rpmC	protein_coding	-7.33307		0.126154
NHB12_RS12255	protein_coding	-7.35131		0.124018
sqr	pseudogene	-7.35195		0.125171
NHB12_RS10690	protein_coding	-7.35195		0.125171
groES	protein_coding	-7.37601		0.123927
NHB12_RS07075	protein_coding	-7.39596		0.122904
rpmA	protein_coding	-7.41503		0.121932
metK	protein_coding	-7.41772		0.121795
NHB12_RS09860	tRNA	-7.43464		0.120939
rpsO	protein_coding	-7.46209	0.188327	0.0268293
codY	protein_coding	-7.4665	0.343581	0.117279
NHB12_RS10830	protein_coding	-7.48002		0.118664
mutL	protein_coding	-7.51285		0.117041
rapZ	protein_coding	-7.53605		0.115904
dltB	protein_coding	-7.55697		0.114886
glmM	protein_coding	-7.57464	0.336144	0.112048
NHB12_RS03630	protein_coding	-7.58704		0.113436
NHB12_RS07340	protein_coding	-7.58704		0.113436
ccsA	protein_coding	-7.58704		0.113436
NHB12_RS13175	protein_coding	-7.58704		0.113436
NHB12_RS12230	protein_coding	-7.5961	0.325796	0.105308
NHB12_RS03745	protein_coding	-7.60987		0.112345
NHB12_RS06745	protein_coding	-7.60987		0.112345
rho	protein_coding	-7.62442		0.111653
NHB12_RS02910	protein_coding	-7.62777		0.111495
NHB12_RS05450	protein_coding	-7.62888		0.111442
NHB12_RS05010	protein_coding	-7.64541		0.110662
sph	pseudogene	-7.65759		0.11009
def	protein_coding	-7.72486		0.106975
NHB12_RS06515	protein_coding	-7.72486		0.106975
pfkB	protein_coding	-7.7269		0.106881
NHB12_RS11390	protein_coding	-7.72894		0.106788
NHB12_RS02300	protein_coding	-7.73603		0.106464
NHB12_RS03095	protein_coding	-7.76378		0.105204
map	protein_coding	-7.77941		0.1045
rplE	protein_coding	-7.77941		0.1045
NHB12_RS09380	protein_coding	-7.78913		0.104064
NHB12_RS13550	protein_coding	-7.79202		0.103935
parE	protein_coding	-7.82163		0.102617
clpB	protein_coding	-7.82537		0.102451
ftsZ	protein_coding	-7.83998	0.314269	0.0999946
lepA	protein_coding	-7.84201		0.101717
pflB	protein_coding	-7.85066		0.101337
treR	protein_coding	-7.85066		0.101337
NHB12_RS08165	protein_coding	-7.85066		0.101337
czrA	protein_coding	-7.85066		0.101337
NHB12_RS14085	protein_coding	-7.85521		0.101138
menD	protein_coding	-7.88535		0.0998257
NHB12_RS00085	protein_coding	-7.90201		0.0991059
pflA	protein_coding	-7.90967		0.0987765
NHB12_RS05765	protein_coding	-7.90967		0.0987765
NHB12_RS08420	protein_coding	-7.90967		0.0987765
rplV	protein_coding	-7.9114		0.0987022
typA	protein_coding	-7.93558	0.264107	0.0786986
rplX	protein_coding	-7.94363	0.14183	0.0157589
NHB12_RS01975	protein_coding	-7.96636		0.0963658
gatA	protein_coding	-7.96801		0.0962964
hslO	protein_coding	-7.96966		0.0962271
dnaX	protein_coding	-7.97294		0.0960892
ileS	protein_coding	-7.98758		0.0954759
fni	protein_coding	-8.02953	0.29935	0.0937359
sdpB	protein_coding	-8.04935		0.0929227
pbp4	protein_coding	-8.06231		0.092394
fabF	protein_coding	-8.0676		0.092179
pknB	protein_coding	-8.07347		0.0919408
NHB12_RS06675	protein_coding	-8.07347		0.0919408
NHB12_RS04465	protein_coding	-8.08394		0.0915172
ftsA	protein_coding	-8.11329		0.0903383
sirC	protein_coding	-8.12418		0.0899039
NHB12_RS02230	protein_coding	-8.12418		0.0899039
NHB12_RS07250	protein_coding	-8.15346		0.0887449
mntC	protein_coding	-8.17317		0.0879711
NHB12_RS13900	protein_coding	-8.17455		0.0879172
rimP	protein_coding	-8.19942		0.0869495
lysS	protein_coding	-8.20312	0.279116	0.0859903
treC	protein_coding	-8.24595		0.0851625
trhO	protein_coding	-8.24595		0.0851625
mroQ	protein_coding	-8.24983		0.0850146
rnr	protein_coding	-8.25563		0.0847943
ffh	protein_coding	-8.31089		0.0827182
femX	protein_coding	-8.31814	0.269515	0.0816713
NHB12_RS02020	protein_coding	-8.34192		0.0815706
rpsI	protein_coding	-8.34685	0.155287	0.0188227
topA	protein_coding	-8.35816		0.0809753
yycF	protein_coding	-8.35993		0.0809107
accC	protein_coding	-8.37947		0.0801995
NHB12_RS03690	protein_coding	-8.3959		0.0796055
NHB12_RS08000	protein_coding	-8.4273		0.0784803
NHB12_RS12120	protein_coding	-8.4366		0.0781496
NHB12_RS08925	protein_coding	-8.45632		0.0774522
rpsQ	protein_coding	-8.46276		0.0772253
greA	protein_coding	-8.46384		0.0771873
panB	protein_coding	-8.48099		0.0765867
NHB12_RS13440	protein_coding	-8.50004		0.0759238
NHB12_RS10250	protein_coding	-8.53741		0.0746372
NHB12_RS12270	protein_coding	-8.55674		0.0739787
frr	protein_coding	-8.55974		0.073877
NHB12_RS06420	protein_coding	-8.57532	0.250403	0.0733503
NHB12_RS04185	protein_coding	-8.57778		0.0732674
rplR	protein_coding	-8.61273		0.0720983
rpsM	protein_coding	-8.66615		0.0703412
argS	protein_coding	-8.69416		0.0694343
NHB12_RS12515	protein_coding	-8.71238		0.0688493
NHB12_RS03680	protein_coding	-8.72291		0.0685133
nucI	protein_coding	-8.73038		0.0682756
NHB12_RS04155	protein_coding	-8.73859		0.068015
rplQ	protein_coding	-8.74161		0.0679197
NHB12_RS08525	protein_coding	-8.76104		0.0673073
rplL	protein_coding	-8.76822		0.0670823
rpsS	protein_coding	-8.7826		0.0666332
NHB12_RS13990	protein_coding	-8.8376		0.064939
rplB	protein_coding	-8.83891	0.230422	0.0626296
NHB12_RS06300	protein_coding	-8.84316		0.0647697
NHB12_RS08880	protein_coding	-8.88191		0.0636004
NHB12_RS11190	protein_coding	-8.90734	0.230422	0.0628423
rpsH	protein_coding	-8.92006	0.230422	0.0624662
glmU	protein_coding	-8.92823	0.230422	0.0622253
ecb	protein_coding	-8.94371	0.230422	0.0617715
NHB12_RS12160	protein_coding	-8.98879	0.230422	0.0604651
serS	protein_coding	-9.09001	0.230422	0.0576157
gatB	protein_coding	-9.10962	0.230422	0.0570768
pgsA	protein_coding	-9.18708	0.230422	0.0549891
NHB12_RS03765	protein_coding	-9.20745	0.230422	0.054451
atpA	protein_coding	-9.2887	0.230422	0.0523479
NHB12_RS05415	protein_coding	-9.37978	0.230422	0.0500719
rpsF	protein_coding	-9.41447	0.230422	0.0492272
NHB12_RS02855	protein_coding	-9.71419	0.221012	0.0424164
tig	protein_coding	-9.72014	0.221012	0.0422897
NHB12_RS11850	protein_coding	-10.1659	0.196588	0.0336697
rplN	protein_coding	-10.3587	0.188327	0.0304367
rpmI	protein_coding	-10.3894	0.188327	0.0299478
rplM	protein_coding	-10.4735	0.188327	0.0286404
rplT	protein_coding	-10.7175	0.184932	0.0240694
infC	protein_coding	-10.9846	0.0891664	0.00945704
